# Supplementary material for: Investigating immune and non-immune cell interactions in head and neck tumors by single-cell RNA sequencing
Source: Nat Commun. 2021 Dec 17;12:7338. doi: 10.1038/s41467-021-27619-4 (PMC8683505; doi:10.1038/s41467-021-27619-4)
Supplement: Supplementary file 3 — Supplementary Data 1 [file 41467_2021_27619_MOESM3_ESM.xlsx]

## Sheet: Supp table2
	CAFs					Elastic Fibroblasts					NAFs
rank	names	scores	logfoldchanges	pvals	pvals_adj	names	scores	logfoldchanges	pvals	pvals_adj	names	scores	logfoldchanges	pvals	pvals_adj
1	LUM	21.9994	1.81694	2.91836e-107	7.72607e-103	PLAC9	26.4008	4.58902	1.34213e-153	3.55314e-149	MT-CO2	9.22304	0.349292	2.88806e-20	6.31889e-18
2	SLC16A3	21.6784	2.50022	3.2826e-104	4.34517e-100	GSN	26.3432	4.49444	6.1382e-153	8.12514e-149	RPS28	8.10173	0.013275	5.41834e-16	7.10124e-14
3	WNT5A	21.4538	2.39934	4.20656e-102	3.71215e-98	PLA2G2A	25.8571	10.1378	2.02709e-147	1.78884e-143	RPL37A	8.07742	-0.0133442	6.6152e-16	8.62714e-14
4	LGALS1	21.3686	1.0904	2.61917e-101	1.7335e-97	CFD	24.9039	7.60683	6.75669e-137	4.47191e-133	MT-ND4	7.88784	0.298115	3.07472e-15	3.70001e-13
5	FTH1	21.2109	1.30059	7.57594e-100	4.01131e-96	CCDC80	24.2366	3.53784	9.15725e-130	4.84858e-126	RPL34	7.43141	-0.0626552	1.07444e-13	1.01588e-11
6	INHBA	21.106	2.33435	7.00323e-99	3.09006e-95	MFAP5	24.1919	5.89907	2.70553e-129	1.19377e-125	MT-CO3	7.13845	0.255351	9.4388e-13	7.71244e-11
7	COL5A2	20.7786	1.83367	6.75899e-96	2.55625e-92	CST3	23.9223	2.61723	1.79668e-126	6.79504e-123	RBP1	7.08112	1.74316	1.42998e-12	1.14372e-10
8	COL6A1	20.7458	1.48876	1.33873e-95	4.43019e-92	TNXB	23.8425	8.4566	1.21171e-125	4.00986e-122	RPL26	6.94755	-0.134318	3.71691e-12	2.84397e-10
9	HLA-C	20.1989	1.42707	1.0012e-90	2.94509e-87	SOD3	21.3777	3.52216	2.15377e-101	6.33543e-98	RPS6	6.72988	-0.143928	1.698e-11	1.18923e-09
10	PHLDA1	19.2792	1.86092	8.026e-83	2.05569e-79	EFEMP1	21.322	3.45959	7.08943e-101	1.87686e-97	RPL36	6.7252	-0.0734182	1.75357e-11	1.22168e-09
11	SERPINH1	19.276	1.56637	8.54142e-83	2.05569e-79	IGFBP6	20.8942	4.08057	6.04083e-97	1.45386e-93	RPL38	6.71118	-0.0229878	1.93062e-11	1.3345e-09
12	HLA-A	19.2653	1.11543	1.05029e-82	2.31712e-79	FGF7	20.7054	4.47537	3.0952e-95	6.82853e-92	MT-ND3	6.56585	0.412062	5.17384e-11	3.3737e-09
13	TPM2	18.9591	1.74001	3.71121e-80	7.55774e-77	FBLN1	20.2605	2.62019	2.87263e-91	5.85e-88	MT-ND2	6.53301	0.164187	6.44596e-11	4.12199e-09
14	CTSK	18.7214	1.58416	3.31021e-78	6.25961e-75	MGP	20.1388	3.95905	3.37217e-90	6.37678e-87	RPL39	6.41446	-0.125534	1.41319e-10	8.42628e-09
15	HLA-B	18.6603	1.1139	1.0414e-77	1.838e-74	C3	19.5837	3.49483	2.12789e-85	3.75558e-82	RPS29	6.41255	-0.108803	1.43108e-10	8.49472e-09
16	MMP1	18.289	3.028	1.01274e-74	1.67571e-71	PI16	19.3083	9.89752	4.57565e-83	7.12563e-80	RPL8	6.3505	-0.0891687	2.14612e-10	1.22979e-08
17	SPARC	17.9436	1.41112	5.38397e-72	8.38443e-69	SLPI	19.1743	5.31192	6.06635e-82	8.03002e-79	RPL12	6.29119	-0.0978585	3.15048e-10	1.76707e-08
18	TMEM45A	17.9078	1.7302	1.02586e-71	1.50881e-68	SELENOP	19.0701	3.87909	4.47682e-81	5.64378e-78	TMSB10	6.11155	0.10363	9.86659e-10	5.15203e-08
19	LOXL2	17.7379	2.09021	2.13879e-70	2.98013e-67	MFAP4	18.895	3.04882	1.25316e-79	1.50801e-76	FABP5	6.10621	1.40147	1.02028e-09	5.30663e-08
20	GREM1	17.6726	2.28868	6.82365e-70	9.03247e-67	SERPINF1	18.6048	1.94775	2.94035e-77	3.24345e-74	RPL32	6.1009	-0.185339	1.05473e-09	5.46435e-08
21	POSTN	17.6458	2.27892	1.09531e-69	1.38082e-66	CXCL14	18.3998	4.47001	1.31896e-75	1.39673e-72	RPL7	6.0957	-0.137735	1.08958e-09	5.62294e-08
22	COL1A1	17.5397	1.53677	7.13246e-69	8.58294e-66	RARRES1	18.3798	4.90451	1.90725e-75	1.94202e-72	RPS15A	5.99119	-0.1351	2.08305e-09	1.01187e-07
23	CEBPB	17.3408	1.34221	2.31632e-67	2.66619e-64	ANXA1	18.2261	2.07646	3.20182e-74	3.13944e-71	RPS9	5.95186	-0.196908	2.65107e-09	1.27841e-07
24	COL3A1	17.3211	1.42941	3.26171e-67	3.59794e-64	TMSB4X	18.1848	1.65134	6.81396e-74	6.44259e-71	MYF5	5.95046	4.95901	2.67395e-09	1.28709e-07
25	B2M	17.0278	0.68693	5.10935e-65	5.4106e-62	CLU	18.081	3.33469	4.49686e-73	4.10517e-70	RPS18	5.92133	-0.218033	3.19346e-09	1.52331e-07
26	GPM6B	16.9437	2.25606	2.14245e-64	2.18151e-61	CXCL12	18.0037	3.2522	1.82259e-72	1.60838e-69	RPS21	5.91777	0.0286811	3.2633e-09	1.55382e-07
27	COL6A2	16.9099	1.00827	3.80137e-64	3.72732e-61	LTBP4	17.861	3.3335	2.37441e-71	2.02775e-68	RPL29	5.91027	-0.12677	3.41541e-09	1.61752e-07
28	GAPDH	16.8314	1.05821	1.4361e-63	1.35783e-60	LRP1	17.7623	2.49835	1.38545e-70	1.1462e-67	MT-ND1	5.89466	0.121245	3.75463e-09	1.77184e-07
29	CD82	16.052	1.70599	5.53431e-58	5.05225e-55	PRELP	17.7503	4.05363	1.7132e-70	1.3744e-67	MT-ATP6	5.87139	0.169716	4.32158e-09	2.02495e-07
30	BPGM	16.0315	1.86058	7.70301e-58	6.79765e-55	SERPING1	17.4911	1.70189	1.67637e-68	1.26801e-65	RPL41	5.85645	-0.109149	4.72856e-09	2.20394e-07
31	CLEC11A	15.9961	1.85422	1.35941e-57	1.16094e-54	PTGIS	17.3756	6.83967	1.26196e-67	9.28032e-65	RPL35A	5.81126	-0.152131	6.20033e-09	2.83013e-07
32	COL1A2	15.9105	1.09822	5.35994e-57	4.43435e-54	LEPR	17.2525	5.1764	1.07144e-66	7.46454e-64	RPL35	5.7309	-0.179826	9.99016e-09	4.42274e-07
33	PTK7	15.8973	1.65138	6.61658e-57	5.3081e-54	ELN	16.7112	3.87653	1.08575e-62	6.68466e-60	MT-CYB	5.65168	0.208556	1.58888e-08	6.68744e-07
34	SPHK1	15.7326	1.57225	9.0373e-56	7.03686e-53	IGF1	16.4815	5.41915	4.98449e-61	2.80765e-58	RPS15	5.44529	-0.178298	5.17224e-08	2.01664e-06
35	TWIST2	15.7016	1.48447	1.47573e-55	1.11624e-52	FBN1	16.4199	2.29022	1.37745e-60	7.59723e-58	RPS27A	5.40018	-0.125279	6.65741e-08	2.55432e-06
36	CALD1	15.647	1.08491	3.48025e-55	2.55934e-52	ABI3BP	16.2331	4.88535	2.94404e-59	1.59062e-56	MT-CO1	5.35167	0.00664605	8.71484e-08	3.26332e-06
37	ISG15	15.6217	1.57316	5.18366e-55	3.70898e-52	ADIRF	16.0995	3.27921	2.57246e-58	1.33536e-55	RPS19	5.30795	-0.08939	1.10868e-07	4.09361e-06
38	FTL	15.5189	0.937031	2.58317e-54	1.79965e-51	COL14A1	15.8575	4.38867	1.24744e-56	6.35092e-54	RPS14	5.23005	-0.200864	1.69465e-07	6.05454e-06
39	EPSTI1	15.4895	1.79958	4.08451e-54	2.77265e-51	C1S	15.8272	1.37702	2.0204e-56	1.00921e-53	KRT18	5.14902	2.26741	2.61849e-07	9.10931e-06
40	EVA1A	15.3776	2.35064	2.31262e-53	1.53061e-50	CYBRD1	15.6662	2.54439	2.57582e-55	1.26282e-52	ARL4A	5.06808	1.1411	4.0185e-07	1.37984e-05
41	CHN1	15.2968	1.86145	8.03114e-53	5.0623e-50	C1R	15.4894	1.28332	4.0933e-54	1.90116e-51	RPS24	5.02244	-0.16799	5.10189e-07	1.71188e-05
42	MMP14	15.2664	1.31365	1.28122e-52	7.70884e-50	IGFBP5	14.9446	2.56644	1.6884e-50	7.57603e-48	SYNGR2	5.01954	1.40718	5.17944e-07	1.73132e-05
43	COL6A3	15.2276	1.29158	2.32008e-52	1.36493e-49	SFRP4	14.9088	4.31809	2.88961e-50	1.27499e-47	VWA1	5.00256	1.67138	5.65733e-07	1.88393e-05
44	ACTN1	15.1886	1.38855	4.20942e-52	2.42261e-49	TIMP1	14.8805	1.52475	4.4115e-50	1.91459e-47	RPS3	4.88284	-0.283517	1.04567e-06	3.32331e-05
45	TPI1	14.9805	1.07642	9.84673e-51	5.54643e-48	PDGFRL	14.7548	2.67898	2.86331e-49	1.18443e-46	RPL37	4.83158	-0.139772	1.35454e-06	4.21388e-05
46	KDELR2	14.9364	1.10314	1.9114e-50	1.0327e-47	ITM2B	14.7351	0.990873	3.83717e-49	1.56285e-46	CLDN5	4.82806	2.893	1.37867e-06	4.27387e-05
47	TSC22D1	14.8989	1.44177	3.35166e-50	1.77463e-47	IGFBP4	14.5209	1.47795	8.92963e-48	3.5284e-45	JUP	4.79408	1.95992	1.63423e-06	4.9959e-05
48	TNFAIP6	14.813	1.5109	1.20683e-49	6.14417e-47	FSTL1	14.4806	1.35151	1.60576e-47	6.25158e-45	SGCA	4.63874	3.74284	3.50546e-06	0.00010022
49	ARF4	14.5397	1.03838	6.78548e-48	3.26616e-45	FHL1	14.3493	3.03435	1.07595e-46	4.12822e-44	RPL18	4.61526	-0.194094	3.92609e-06	0.000111284
50	TNFRSF21	14.3592	1.91905	9.32935e-47	4.33308e-44	RTN4	14.1621	1.17729	1.57239e-45	5.94679e-43	RPL9	4.53544	-0.193418	5.74825e-06	0.00015721
51	GGT5	14.3184	1.4741	1.67949e-46	7.66602e-44	DPT	13.7739	2.3538	3.65792e-43	1.2912e-40	RPL11	4.53252	-0.314861	5.82828e-06	0.00015907
52	PRSS23	14.1165	1.56119	3.00464e-45	1.32575e-42	MGST1	13.7132	3.20374	8.4688e-43	2.91173e-40	RAMP2	4.53033	1.97223	5.88916e-06	0.000160566
53	RCN1	14.1122	1.18516	3.19331e-45	1.3859e-42	ACKR3	13.6632	3.21379	1.68462e-42	5.71776e-40	RPS8	4.50152	-0.253931	6.74679e-06	0.000181722
54	CTSB	14.0354	1.11136	9.45975e-45	4.03931e-42	PRG4	13.6507	9.74378	1.9997e-42	6.70126e-40	EZR	4.50061	1.51755	6.77594e-06	0.000182303
55	PKM	13.9917	1.06375	1.75261e-44	7.36484e-42	ZFP36	13.5755	1.98563	5.59965e-42	1.80787e-39	RPS3A	4.47191	-0.269659	7.75246e-06	0.00020565
56	C12orf75	13.985	1.64775	1.92525e-44	7.9639e-42	THBS1	13.5256	2.57572	1.10396e-41	3.47931e-39	HLA-DRB1	4.43064	1.26343	9.39546e-06	0.000244578
57	CPE	13.8957	1.38765	6.72922e-44	2.74076e-41	CRIP1	13.4938	3.12767	1.70188e-41	5.30065e-39	APOC1	4.35837	3.02107	1.31036e-05	0.000327888
58	PRDM1	13.8602	1.97271	1.10293e-43	4.42408e-41	WISP2	13.4651	4.21669	2.50902e-41	7.63492e-39	RPL18A	4.34301	-0.298352	1.40547e-05	0.000349702
59	BGN	13.7778	1.15973	3.4656e-43	1.36938e-40	ARL6IP5	13.3059	1.61286	2.13985e-40	6.43756e-38	VAMP8	4.32903	2.12347	1.49768e-05	0.000372298
60	CYTOR	13.7401	1.18647	5.83663e-43	2.27234e-40	APOD	13.2722	3.07996	3.35587e-40	9.9824e-38	CXCR4	4.30237	3.28965	1.68977e-05	0.00041614
61	WISP1	13.7171	2.24338	8.01793e-43	3.07633e-40	GPNMB	13.196	1.72759	9.25131e-40	2.72133e-37	CD74	4.24365	0.946231	2.19909e-05	0.000531192
62	FKBP10	13.7119	1.24796	8.62132e-43	3.26058e-40	TPPP3	13.0616	3.6867	5.45682e-39	1.57026e-36	RPL10A	4.21986	-0.180503	2.44459e-05	0.000585155
63	SNAI2	13.6706	1.59304	1.52043e-42	5.66927e-40	CD34	12.9524	5.18383	2.27629e-38	6.34342e-36	OCIAD2	4.16932	1.34044	3.05514e-05	0.000711988
64	ADAMTS2	13.5278	1.51928	1.07207e-41	3.88794e-39	CFH	12.824	1.8576	1.20308e-37	3.31775e-35	PCAT19	4.16768	3.11623	3.07721e-05	0.000715869
65	CTHRC1	13.3133	1.22216	1.93859e-40	6.84297e-38	GPC3	12.7948	5.49625	1.75233e-37	4.7826e-35	SRGN	4.14893	2.49707	3.34038e-05	0.000774371
66	IL24	13.2911	2.9745	2.60566e-40	9.07662e-38	ABCA8	12.6545	4.357	1.05656e-36	2.8254e-34	APOE	4.14181	1.46905	3.44575e-05	0.000795316
67	BST2	13.2273	1.28648	6.10163e-40	2.07095e-37	SRPX	12.6376	2.49992	1.31048e-36	3.46936e-34	RPS2	4.08471	-0.212123	4.4132e-05	0.000997737
68	MME	13.1798	2.5834	1.14629e-39	3.84138e-37	CD9	12.6271	1.65582	1.49614e-36	3.90108e-34	NFIB	4.0239	0.938985	5.72418e-05	0.00125241
69	SSR3	13.1404	1.11626	1.93276e-39	6.396e-37	LIMA1	12.6268	1.70148	1.50302e-36	3.90108e-34	RPL30	3.97579	-0.189897	7.01454e-05	0.00150407
70	COL12A1	13.1351	1.22236	2.07195e-39	6.77195e-37	CD55	12.6191	2.22665	1.65722e-36	4.25953e-34	RPL3	3.96407	-0.184807	7.36815e-05	0.00157057
71	MFAP2	13.0733	1.20915	4.68098e-39	1.51127e-36	MEDAG	12.5808	2.81788	2.69197e-36	6.78736e-34	IGKC	3.93439	1.46133	8.34069e-05	0.00175526
72	SPON2	12.9839	1.39685	1.51088e-38	4.81915e-36	C1QTNF3	12.5613	4.9543	3.44647e-36	8.52727e-34	CLU	3.92992	1.36619	8.49743e-05	0.00178257
73	PGK1	12.9222	1.13693	3.37268e-38	1.06296e-35	NFIB	12.5241	3.06	5.50857e-36	1.35031e-33	RPL13A	3.92325	-0.261992	8.73621e-05	0.00183122
74	SFRP2	12.7818	1.27464	2.07308e-37	6.41591e-35	LSP1	12.392	3.11679	2.8873e-35	6.88633e-33	NFIA	3.85935	1.04117	0.000113687	0.00233134
75	COL4A1	12.7813	1.4291	2.08419e-37	6.41591e-35	MT-ND3	12.3284	1.16918	6.37372e-35	1.49325e-32	ARHGDIB	3.85415	1.92178	0.00011613	0.00237775
76	AP2S1	12.7656	0.985439	2.55302e-37	7.76882e-35	NOVA1	12.3176	3.67736	7.28367e-35	1.66231e-32	HSPB1	3.84201	0.189945	0.000122031	0.00248894
77	MMP3	12.7051	2.67123	5.53688e-37	1.647e-34	LRRN4CL	12.2787	4.14046	1.17828e-34	2.66613e-32	RPL7A	3.81418	-0.258903	0.000136634	0.00276759
78	TPM1	12.6934	1.14427	6.43276e-37	1.89223e-34	S100A10	12.2609	1.07539	1.46851e-34	3.2947e-32	ANGPT2	3.78007	1.80385	0.000156783	0.00313494
79	CALU	12.6858	1.01267	7.08981e-37	2.06259e-34	AKR1C3	12.1205	4.12902	8.22931e-34	1.78576e-31	HLA-DRA	3.75493	1.33645	0.000173389	0.00342816
80	RAB31	12.6625	1.36302	9.54514e-37	2.74672e-34	AKAP12	12.0855	2.28466	1.26e-33	2.71198e-31	S100A8	3.73086	1.23085	0.000190831	0.00372846
81	PGAM1	12.6432	1.00762	1.21961e-36	3.47183e-34	THBS4	12.0093	5.12755	3.17397e-33	6.72221e-31	PDLIM3	3.71125	0.813346	0.000206236	0.00398822
82	STEAP1	12.6154	1.17247	1.73645e-36	4.89052e-34	PCOLCE2	11.9942	7.37721	3.80906e-33	8.00326e-31	RPLP2	3.69947	-0.251117	0.000216049	0.00414771
83	ARF1	12.5843	0.891317	2.57494e-36	7.17569e-34	HBB	11.8941	3.58148	1.27016e-32	2.64773e-30	TUBB2B	3.69751	2.31598	0.000217724	0.00417113
84	IFI6	12.4672	1.14041	1.12713e-35	3.04487e-33	TSHZ2	11.8882	2.24656	1.36328e-32	2.81964e-30	RPS4X	3.69749	-0.248314	0.000217742	0.00417113
85	WIPI1	12.3933	1.36191	2.8424e-35	7.52497e-33	MT-CYB	11.8711	0.991206	1.67338e-32	3.40777e-30	DUSP6	3.68818	1.00054	0.000225865	0.00431114
86	TNFRSF12A	12.3563	1.10585	4.50314e-35	1.18036e-32	SFRP1	11.8497	4.15388	2.16045e-32	4.36609e-30	RPL36A	3.65607	0.259313	0.000256111	0.00481555
87	SAT1	12.3364	0.99992	5.76463e-35	1.4962e-32	SPARCL1	11.7228	2.3241	9.73711e-32	1.89544e-29	TXNIP	3.6513	1.05659	0.000260919	0.00489898
88	HES4	12.1957	1.1715	3.27834e-34	8.42628e-32	KLF4	11.6396	2.05351	2.5935e-31	5.0117e-29	SLC38A1	3.65062	2.31318	0.000261612	0.00490157
89	GRAMD1A	12.0941	1.52114	1.13421e-33	2.85972e-31	NUPR1	11.4506	1.38488	2.33497e-30	4.32279e-28	RAMP3	3.6152	1.74582	0.00030011	0.00556771
90	P4HB	11.9889	0.847919	4.06175e-33	1.00496e-30	NTRK2	11.4327	4.3409	2.87032e-30	5.277e-28	ICAM2	3.60604	2.07163	0.000310902	0.00573575
91	DNAJC15	11.9752	1.08017	4.7904e-33	1.17427e-30	TIMP3	11.3648	1.79795	6.25767e-30	1.1347e-27	RPL27A	3.56126	-0.277024	0.000369083	0.00670632
92	TBX3	11.9676	2.11075	5.25217e-33	1.27565e-30	CEBPD	11.3176	1.40552	1.07341e-29	1.9072e-27	CDH5	3.55749	2.93304	0.000374421	0.00678004
93	ENO1	11.9569	0.953683	5.97827e-33	1.43881e-30	GPX3	11.272	4.40623	1.80464e-29	3.16397e-27	CXorf36	3.53475	2.85341	0.000408158	0.00730599
94	RAI14	11.8941	1.46093	1.27042e-32	3.03002e-30	CD99	11.2193	1.06578	3.27978e-29	5.6751e-27	NUDT14	3.49046	1.18347	0.000482196	0.00844693
95	SGCB	11.8623	1.35366	1.8573e-32	4.3902e-30	PODN	11.1595	3.22379	6.43648e-29	1.09935e-26	CD24	3.48622	2.9352	0.000489904	0.00855523
96	RCN3	11.8466	1.02029	2.24207e-32	5.2528e-30	CFB	11.0155	3.49739	3.21631e-28	5.38915e-26	RPS23	3.47503	-0.274778	0.000510795	0.00889071
97	MARCKS	11.8444	0.996866	2.3007e-32	5.34288e-30	CYR61	10.9751	1.60096	5.03502e-28	8.38346e-26	LAPTM5	3.41642	2.66983	0.000634509	0.0108374
98	SPATS2L	11.7983	1.04152	3.98061e-32	9.00707e-30	EPHX1	10.95	2.44961	6.64329e-28	1.09922e-25	IL3RA	3.41461	3.22688	0.000638743	0.0108957
99	H1F0	11.778	1.58614	5.06792e-32	1.13702e-29	POLR2L	10.9201	0.938891	9.23785e-28	1.50039e-25	RGS16	3.41009	1.03443	0.000649416	0.011028
100	PDGFRB	11.7689	1.08786	5.6446e-32	1.25576e-29	OLFML3	10.863	1.53949	1.72895e-27	2.75736e-25	RPL21	3.39743	-0.24598	0.000680211	0.011514
