# Supplementary material for: Investigating immune and non-immune cell interactions in head and neck tumors by single-cell RNA sequencing
Source: Nat Commun. 2021 Dec 17;12:7338. doi: 10.1038/s41467-021-27619-4 (PMC8683505; doi:10.1038/s41467-021-27619-4)
Supplement: Supplementary file 6 — Source Data [file 41467_2021_27619_MOESM6_ESM.xlsx]

## Sheet: Fig1D
Patient #	Inflammation score (sum)	HPV	Inflammation status
HN01	498.9	Neg	High
HN02	229	Neg	Low
HN04	151.6	Neg	Low
HN05	318.1	Neg	Med
HN06	443.6	Neg	High
HN07	184.6	Neg	Low
HN08	411.3	Neg	Med
HN09	310.1	Neg	Med
HN10	427.5	Neg	High
HN11	252.9	Neg	Low
HN12	285.4	Pos	Med
HN13	1239.3	Pos	High
HN14	508	Pos	High
HN15	159.4	Neg	Low
HN16	383	Pos	Med
HN17	855.8	Pos	High
HN18	177.4	Pos	Low

## Sheet: Fig2B
High vs Low immune score			Low vs High immune score
Hallmark Gene set	-LOG10(pvalue)		Hallmark Gene set	-LOG10(pvalue)
MTORC1 SIGNALING	7.41117		TNFα SIGNALING VIA NFκB	29.5436
IFNγ RESPONSE	7.41117		HYPOXIA	10.091
ALLOGRAFT REJECTION	7.41117		INFLAMMATORY RESPONSE	8.72584
IFNα RESPONSE	6.79317		UV RESPONSE UP	8.20971
TGFβ SIGNALING	4.99568		IFNγ RESPONSE	7.41117
MYC TARGETS V1	4.96257		APOPTOSIS	6.79048
HYPOXIA	4.96257		P53 PATHWAY	6.15428
COMPLEMENT	4.96257		IL2 STAT5 SIGNALING	3.85078
IL2 STAT5 SIGNALING	3.85078		EPITHELIAL MESENCHYMAL TRANSITION	3.84164
APICAL JUNCTION	3.84164		ALLOGRAFT REJECTION	3.84164

## Sheet: Fig3B
High vs Low immune score			Low vs High immune score			HPV+ vs HPV- immune score			HPV- vs HPV+ immune score
Hallmark Gene set	-LOG10(pvalue)		Hallmark Gene set	-LOG10(pvalue)		Hallmark Gene set	-LOG10(pvalue)		Hallmark Gene set	-LOG10(pvalue)
MYC TARGETS V1	4.83268		P53 PATHWAY	8.48812		OXIDATIVE PHOSPHORYLATION	11.2612		EPITHELIAL MESENCHYMAL TRANSITION	32.5498
EPITHELIAL MESENCHYMAL TRANSITION	4.83268		FATTY ACID METABOLISM	4.19586		TNFα SIGNALING VIA NFκB	7.23582		IFNγ RESPONSE	23.7122
MITOTIC SPINDLE	3.74715		MYOGENESIS	3.7167		ESTROGEN RESPONSE EARLY	7.23582		INFα RESPONSE	18.2993
IFNγ RESPONSE	3.73518		MTORC1 SIGNALING	3.7167		ESTROGEN RESPONSE LATE	6.00261		COAGULATION	9.91721
G2M CHECKPOINT	3.73518		HYPOXIA	3.7167		P53 PATHWAY	4.83268		ALLOGRAFT REJECTION	9.82681
ALLOGRAFT REJECTION	3.73518		GLYCOLYSIS	3.7167		HYPOXIA	3.73518		APOPTOSIS	9.31876
OXIDATIVE PHOSPHORYLATION	2.72125		COAGULATION	3.30364		REACTIVE OXYGEN SPECIES PATHWAY	3.5391		TNFα SIGNALING VIA NFκB	7.20204
HYPOXIA	2.72125		DNA REPAIR	3.16749		UV RESPONSE UP	3.09909		HYPOXIA	5.97469
GLYCOLYSIS	2.72125		CHOLESTEROL HOMEOSTASIS	3.00043		APICAL JUNCTION	2.72125		IL2 STAT5 SIGNALING	4.82102
ESTROGEN RESPONSE LATE	2.72125		APICAL JUNCTION	2.70553		ADIPOGENESIS	2.72125		COMPLEMENT	4.80967

## Sheet: Fig3D
Average gene expression								% of cells expressing gene
Gene	HN12	HN13	HN14	HN16	HN17	HN18		Gene	HN12	HN13	HN14	HN16	HN17	HN18
E1	0.252779	0.167297	0.221148	0.540899	0.239287	0.273493		E1	0.22671	0.151394	0.201745	0.367692	0.205515	0.251174
E2	0.109368	0.0312111	0	0.011408	0.0796748	0.113978		E2	0.106624	0.0328685	0	0.0161538	0.0875281	0.143192
E5	1.50877	0.871923	0	0.810477	0.566163	0.0243018		E5	0.736672	0.575697	0	0.472308	0.361975	0.0399061
E6	0.0272422	0.0159887	0.10664	0.0512134	0.0202613	0.0135022		E6	0.0312332	0.0162683	0.118866	0.0561538	0.0221225	0.0211268
E7	0.106662	0.0535646	0.363871	0.409854	0.0950655	0.0873876		E7	0.106085	0.0537849	0.310796	0.304615	0.100994	0.112676
L1	0.0294104	0.00412629	0	0.0200405	0.00735918	0.0211911		L1	0.0285407	0.00431607	0	0.0238462	0.00961847	0.0258216
L2	0.0197241	0.000600754	0	0.00105725	0.00225197	0		L2	0.0204631	0.000996016	0	0.00153846	0.00448862	0

## Sheet: Fig5D
Key	HPV	TCGA_CDR.OS	TCGA_CDR.OS.time	elastic.caf.group
Patient_001	negative	0	102	elastic_high_caf_high
Patient_002	negative	1	462	elastic_low_caf_high
Patient_003	negative	1	283	elastic_low_caf_high
Patient_004	negative	1	415	elastic_low_caf_low
Patient_005	positive	1	1134	elastic_high_caf_high
Patient_006	negative	1	276	elastic_high_caf_low
Patient_007	negative	0	722	elastic_low_caf_high
Patient_008	positive	0	1288	elastic_low_caf_high
Patient_009	positive	1	1762	elastic_low_caf_low
Patient_010	negative	0	520	elastic_low_caf_low
Patient_011	negative	0	725	elastic_high_caf_low
Patient_012	negative	0	623	elastic_high_caf_high
Patient_013	negative	0	1995	elastic_high_caf_low
Patient_014	positive	1	2083	elastic_high_caf_low
Patient_015	negative	1	472	elastic_low_caf_high
Patient_016	negative	0	644	elastic_low_caf_low
Patient_017	negative	1	451	elastic_low_caf_high
Patient_018	negative	1	108	elastic_high_caf_high
Patient_019	negative	1	384	elastic_high_caf_high
Patient_020	negative	0	122	elastic_low_caf_high
Patient_021	negative	0	1273	elastic_high_caf_high
Patient_022	negative	0	895	elastic_low_caf_low
Patient_023	positive	0	855	elastic_low_caf_low
Patient_024	positive	0	622	elastic_low_caf_low
Patient_025	positive	0	918	elastic_low_caf_low
Patient_026	negative	0	850	elastic_high_caf_high
Patient_027	negative	0	351	elastic_high_caf_high
Patient_028	negative	0	216	elastic_high_caf_high
Patient_029	negative	1	173	elastic_high_caf_high
Patient_030	negative	0	440	elastic_low_caf_low
Patient_031	negative	1	69	elastic_high_caf_high
Patient_032	negative	1	336	elastic_high_caf_low
Patient_033	negative	1	407	elastic_high_caf_high
Patient_034	negative	0	623	elastic_low_caf_low
Patient_035	negative	0	499	elastic_high_caf_high
Patient_036	negative	0	187	elastic_high_caf_low
Patient_037	positive	0	3221	elastic_low_caf_low
Patient_038	positive	0	278	elastic_low_caf_low
Patient_039	positive	0	146	elastic_low_caf_low
Patient_040	positive	0	134	elastic_low_caf_low
Patient_041	positive	0	559	elastic_low_caf_low
Patient_042	negative	0	2161	elastic_high_caf_high
Patient_043	negative	0	624	elastic_low_caf_low
Patient_044	negative	0	782	elastic_low_caf_high
Patient_045	negative	1	321	elastic_low_caf_high
Patient_046	negative	0	827	elastic_low_caf_high
Patient_047	positive	0	393	elastic_low_caf_low
Patient_048	positive	1	268	elastic_high_caf_high
Patient_049	negative	1	191	elastic_low_caf_low
Patient_050	negative	0	386	elastic_low_caf_low
Patient_051	negative	0	1483	elastic_high_caf_low
Patient_052	negative	0	1699	elastic_low_caf_high
Patient_053	negative	0	1157	elastic_low_caf_low
Patient_054	negative	1	142	elastic_high_caf_high
Patient_055	negative	0	1560	elastic_low_caf_high
Patient_056	negative	0	1724	elastic_high_caf_high
Patient_057	negative	0	392	elastic_high_caf_high
Patient_058	negative	0	817	elastic_low_caf_low
Patient_059	negative	1	998	elastic_high_caf_high
Patient_060	negative	0	1586	elastic_high_caf_high
Patient_061	negative	0	1690	elastic_high_caf_high
Patient_062	negative	0	1737	elastic_low_caf_low
Patient_063	negative	1	395	elastic_high_caf_high
Patient_064	negative	0	625	elastic_high_caf_high
Patient_065	negative	1	436	elastic_high_caf_low
Patient_066	negative	1	1394	elastic_low_caf_low
Patient_067	negative	1	839	elastic_high_caf_high
Patient_068	positive	0	2239	elastic_low_caf_low
Patient_069	negative	1	397	elastic_high_caf_high
Patient_070	negative	0	1278	elastic_high_caf_high
Patient_071	negative	0	1409	elastic_high_caf_low
Patient_072	negative	1	261	elastic_high_caf_high
Patient_073	negative	1	377	elastic_high_caf_high
Patient_074	negative	0	2169	elastic_high_caf_low
Patient_075	negative	1	2120	elastic_high_caf_high
Patient_076	negative	1	253	elastic_high_caf_high
Patient_077	positive	1	493	elastic_high_caf_low
Patient_078	positive	1	351	elastic_low_caf_low
Patient_079	positive	1	360	elastic_low_caf_high
Patient_080	negative	1	352	elastic_low_caf_low
Patient_081	negative	1	380	elastic_high_caf_high
Patient_082	negative	1	259	elastic_high_caf_high
Patient_083	negative	0	1584	elastic_high_caf_high
Patient_084	positive	1	1732	elastic_low_caf_low
Patient_085	negative	0	1523	elastic_high_caf_low
Patient_086	negative	0	933	elastic_low_caf_low
Patient_087	negative	0	1460	elastic_high_caf_low
Patient_088	negative	1	727	elastic_low_caf_low
Patient_089	negative	0	1443	elastic_high_caf_high
Patient_090	negative	1	853	elastic_high_caf_high
Patient_091	negative	1	580	elastic_high_caf_high
Patient_092	negative	0	1038	elastic_high_caf_high
Patient_093	negative	1	205	elastic_high_caf_high
Patient_094	negative	1	276	elastic_low_caf_low
Patient_095	negative	1	281	elastic_high_caf_high
Patient_096	negative	0	1584	elastic_low_caf_low
Patient_097	negative	1	337	elastic_high_caf_high
Patient_098	negative	0	318	elastic_low_caf_low
Patient_099	negative	1	980	elastic_high_caf_high
Patient_100	negative	0	1066	elastic_low_caf_low
Patient_101	negative	0	1183	elastic_high_caf_low
Patient_102	negative	1	112	elastic_low_caf_high
Patient_103	negative	1	530	elastic_high_caf_high
Patient_104	negative	1	988	elastic_low_caf_low
Patient_105	negative	1	357	elastic_low_caf_high
Patient_106	negative	0	1065	elastic_low_caf_low
Patient_107	negative	1	773	elastic_high_caf_low
Patient_108	positive	0	717	elastic_low_caf_low
Patient_109	negative	1	526	elastic_low_caf_high
Patient_110	negative	0	904	elastic_high_caf_high
Patient_111	positive	0	645	elastic_low_caf_low
Patient_112	negative	0	225	elastic_high_caf_high
Patient_113	negative	0	964	elastic_low_caf_low
Patient_114	negative	0	679	elastic_high_caf_high
Patient_115	negative	1	377	elastic_low_caf_low
Patient_116	negative	0	367	elastic_low_caf_low
Patient_117	negative	1	82	elastic_low_caf_low
Patient_118	positive	0	713	elastic_low_caf_low
Patient_119	negative	0	742	elastic_low_caf_low
Patient_120	positive	0	635	elastic_high_caf_low
Patient_121	positive	0	594	elastic_low_caf_low
Patient_122	positive	0	1466	elastic_low_caf_low
Patient_123	negative	0	1593	elastic_high_caf_high
Patient_124	negative	1	654	elastic_high_caf_high
Patient_125	negative	1	89	elastic_low_caf_high
Patient_126	negative	0	1660	elastic_low_caf_low
Patient_127	negative	0	2143	elastic_high_caf_high
Patient_128	negative	0	1897	elastic_high_caf_high
Patient_129	negative	0	1399	elastic_low_caf_low
Patient_130	negative	1	317	elastic_high_caf_high
Patient_131	negative	1	341	elastic_high_caf_high
Patient_132	negative	1	129	elastic_high_caf_high
Patient_133	negative	0	1253	elastic_high_caf_high
Patient_134	negative	1	479	elastic_high_caf_high
Patient_135	negative	1	985	elastic_low_caf_low
Patient_136	negative	0	1000	elastic_high_caf_high
Patient_137	negative	0	2016	elastic_high_caf_low
Patient_138	negative	0	1428	elastic_low_caf_low
Patient_139	negative	0	1721	elastic_high_caf_high
Patient_140	negative	1	403	elastic_low_caf_low
Patient_141	negative	1	129	elastic_high_caf_high
Patient_142	negative	1	456	elastic_low_caf_low
Patient_143	negative	0	1179	elastic_high_caf_high
Patient_144	negative	0	2133	elastic_low_caf_low
Patient_145	negative	0	1628	elastic_high_caf_low
Patient_146	negative	0	1309	elastic_low_caf_low
Patient_147	negative	0	1274	elastic_high_caf_high
Patient_148	negative	0	1311	elastic_low_caf_high
Patient_149	negative	0	2359	elastic_high_caf_high
Patient_150	negative	0	1353	elastic_low_caf_high
Patient_151	negative	1	353	elastic_high_caf_high
Patient_152	negative	0	707	elastic_high_caf_low
Patient_153	negative	0	NA	elastic_high_caf_high
Patient_154	negative	0	893	elastic_high_caf_high
Patient_155	negative	0	1022	elastic_low_caf_high
Patient_156	negative	0	897	elastic_low_caf_low
Patient_157	negative	1	430	elastic_low_caf_high
Patient_158	negative	1	379	elastic_low_caf_low
Patient_159	negative	0	950	elastic_low_caf_low
Patient_160	positive	0	2562	elastic_low_caf_low
Patient_161	negative	0	358	elastic_high_caf_high
Patient_162	positive	0	1663	elastic_low_caf_low
Patient_163	positive	0	1152	elastic_low_caf_low
Patient_164	positive	0	799	elastic_low_caf_low
Patient_165	positive	0	1777	elastic_low_caf_low
Patient_166	positive	0	1521	elastic_high_caf_low
Patient_167	positive	1	1202	elastic_high_caf_low
Patient_168	positive	0	1050	elastic_low_caf_low
Patient_169	positive	0	1125	elastic_low_caf_low
Patient_170	positive	1	564	elastic_high_caf_high
Patient_171	negative	0	514	elastic_high_caf_high
Patient_172	negative	1	183	elastic_low_caf_low
Patient_173	positive	0	362	elastic_low_caf_low
Patient_174	positive	0	311	elastic_high_caf_low
Patient_175	positive	0	345	elastic_high_caf_low
Patient_176	positive	0	354	elastic_high_caf_high
Patient_177	positive	0	234	elastic_low_caf_low
Patient_178	negative	0	379	elastic_high_caf_high
Patient_179	positive	0	693	elastic_low_caf_low
Patient_180	negative	0	479	elastic_low_caf_low
Patient_181	positive	1	282	elastic_low_caf_high
Patient_182	negative	0	1435	elastic_high_caf_low
Patient_183	negative	0	1191	elastic_high_caf_high
Patient_184	negative	0	1440	elastic_high_caf_high
Patient_185	positive	0	1245	elastic_low_caf_low
Patient_186	positive	1	1090	elastic_high_caf_low
Patient_187	NA	0	105	elastic_high_caf_low
Patient_188	negative	1	94	elastic_high_caf_low
Patient_189	negative	0	759	elastic_high_caf_high
Patient_190	negative	0	889	elastic_low_caf_high
Patient_191	negative	0	30	elastic_low_caf_low
Patient_192	negative	0	972	elastic_high_caf_high
Patient_193	negative	1	279	elastic_high_caf_high
Patient_194	positive	0	1036	elastic_high_caf_high
Patient_195	negative	1	606	elastic_high_caf_high
Patient_196	negative	0	796	elastic_high_caf_high
Patient_197	negative	1	521	elastic_high_caf_high
Patient_198	positive	0	997	elastic_low_caf_low
Patient_199	negative	0	1430	elastic_high_caf_high
Patient_200	negative	1	823	elastic_high_caf_low
Patient_201	negative	0	392	elastic_high_caf_high
Patient_202	negative	0	1508	elastic_low_caf_high
Patient_203	negative	0	913	elastic_high_caf_high
Patient_204	negative	0	1425	elastic_high_caf_high
Patient_205	negative	0	993	elastic_high_caf_low
Patient_206	negative	0	1346	elastic_high_caf_high
Patient_207	negative	0	930	elastic_high_caf_high
Patient_208	negative	0	754	elastic_high_caf_high
Patient_209	negative	0	156	elastic_low_caf_low
Patient_210	negative	0	181	elastic_low_caf_low
Patient_211	positive	0	1077	elastic_high_caf_high
Patient_212	positive	0	911	elastic_low_caf_low
Patient_213	negative	0	1472	elastic_high_caf_low
Patient_214	negative	0	4241	elastic_low_caf_low
Patient_215	negative	1	522	elastic_high_caf_high
Patient_216	negative	0	3930	elastic_high_caf_low
Patient_217	negative	1	3314	elastic_high_caf_high
Patient_218	negative	1	2319	elastic_high_caf_high
Patient_219	negative	1	584	elastic_high_caf_high
Patient_220	negative	1	546	elastic_low_caf_low
Patient_221	negative	0	3270	elastic_high_caf_low
Patient_222	negative	0	2886	elastic_low_caf_low
Patient_223	positive	0	2327	elastic_low_caf_low
Patient_224	positive	0	2784	elastic_high_caf_low
Patient_225	negative	0	2437	elastic_high_caf_high
Patient_226	negative	1	545	elastic_low_caf_high
Patient_227	negative	1	406	elastic_high_caf_high
Patient_228	positive	0	701	elastic_high_caf_high
Patient_229	negative	0	2641	elastic_high_caf_low
Patient_230	negative	0	1478	elastic_low_caf_high
Patient_231	negative	0	1840	elastic_low_caf_high
Patient_232	negative	1	215	elastic_high_caf_high
Patient_233	negative	0	1315	elastic_high_caf_high
Patient_234	negative	0	1665	elastic_low_caf_high
Patient_235	positive	0	641	elastic_low_caf_low
Patient_236	negative	0	1899	elastic_high_caf_high
Patient_237	negative	1	292	elastic_low_caf_low
Patient_238	negative	1	2741	elastic_low_caf_high
Patient_239	negative	1	65	elastic_high_caf_high
Patient_240	negative	1	295	elastic_high_caf_high
Patient_241	negative	1	166	elastic_low_caf_low
Patient_242	negative	1	624	elastic_low_caf_high
Patient_243	negative	1	144	elastic_low_caf_low
Patient_244	positive	1	666	elastic_high_caf_low
Patient_245	negative	1	804	elastic_high_caf_high
Patient_246	positive	1	342	elastic_high_caf_high
Patient_247	negative	0	4282	elastic_high_caf_high
Patient_248	negative	1	602	elastic_high_caf_high
Patient_249	negative	1	366	elastic_low_caf_high
Patient_250	negative	1	1289	elastic_low_caf_low
Patient_251	negative	1	459	elastic_high_caf_high
Patient_252	negative	1	915	elastic_low_caf_low
Patient_253	negative	1	185	elastic_high_caf_high
Patient_254	negative	1	1641	elastic_low_caf_low
Patient_255	negative	1	2002	elastic_high_caf_high
Patient_256	negative	1	334	elastic_low_caf_low
Patient_257	negative	1	217	elastic_high_caf_low
Patient_258	negative	1	256	elastic_high_caf_high
Patient_259	negative	1	862	elastic_low_caf_low
Patient_260	positive	1	76	elastic_high_caf_high
Patient_261	negative	1	126	elastic_low_caf_low
Patient_262	negative	1	1972	elastic_low_caf_low
Patient_263	negative	0	5252	elastic_high_caf_high
Patient_264	negative	0	3381	elastic_low_caf_high
Patient_265	negative	1	572	elastic_low_caf_high
Patient_266	positive	1	385	elastic_high_caf_high
Patient_267	negative	1	243	elastic_low_caf_low
Patient_268	positive	1	274	elastic_low_caf_low
Patient_269	positive	1	160	elastic_high_caf_low
Patient_270	positive	1	56	elastic_high_caf_high
Patient_271	positive	1	1591	elastic_high_caf_high
Patient_272	positive	1	393	elastic_high_caf_high
Patient_273	negative	1	663	elastic_high_caf_high
Patient_274	negative	1	2166	elastic_high_caf_high
Patient_275	negative	1	327	elastic_low_caf_low
Patient_276	negative	0	3981	elastic_high_caf_high
Patient_277	negative	0	2347	elastic_high_caf_high
Patient_278	negative	1	144	elastic_high_caf_high
Patient_279	negative	0	2727	elastic_low_caf_high
Patient_280	negative	0	1095	elastic_high_caf_low
Patient_281	negative	0	797	elastic_high_caf_high
Patient_282	negative	1	577	elastic_high_caf_low
Patient_283	negative	1	521	elastic_high_caf_low
Patient_284	negative	1	2900	elastic_low_caf_low
Patient_285	negative	1	151	elastic_high_caf_high
Patient_286	negative	1	361	elastic_low_caf_low
Patient_287	negative	1	1459	elastic_high_caf_high
Patient_288	negative	1	64	elastic_low_caf_low
Patient_289	negative	0	1512	elastic_high_caf_low
Patient_290	negative	1	560	elastic_high_caf_low
Patient_291	positive	1	1748	elastic_high_caf_low
Patient_292	negative	1	1081	elastic_high_caf_low
Patient_293	negative	1	6417	elastic_high_caf_low
Patient_294	negative	1	2717	elastic_high_caf_high
Patient_295	negative	1	294	elastic_high_caf_high
Patient_296	negative	1	14	elastic_high_caf_low
Patient_297	negative	1	695	elastic_high_caf_high
Patient_298	negative	1	763	elastic_high_caf_high
Patient_299	negative	1	789	elastic_low_caf_low
Patient_300	negative	1	2	elastic_high_caf_high
Patient_301	negative	1	1037	elastic_high_caf_low
Patient_302	negative	1	3059	elastic_low_caf_high
Patient_303	negative	1	453	elastic_high_caf_high
Patient_304	negative	1	1718	elastic_low_caf_low
Patient_305	negative	1	4760	elastic_low_caf_low
Patient_306	negative	1	1671	elastic_high_caf_low
Patient_307	negative	1	107	elastic_low_caf_high
Patient_308	negative	1	495	elastic_low_caf_low
Patient_309	negative	1	2570	elastic_low_caf_low
Patient_310	negative	1	601	elastic_high_caf_high
Patient_311	negative	1	218	elastic_low_caf_high
Patient_312	negative	1	4680	elastic_high_caf_high
Patient_313	negative	1	506	elastic_low_caf_low
Patient_314	negative	1	194	elastic_high_caf_high
Patient_315	negative	1	675	elastic_low_caf_low
Patient_316	negative	1	1093	elastic_low_caf_low
Patient_317	negative	1	927	elastic_high_caf_high
Patient_318	negative	0	851	elastic_low_caf_low
Patient_319	negative	0	639	elastic_low_caf_low
Patient_320	negative	1	5152	elastic_high_caf_high
Patient_321	negative	0	5480	elastic_low_caf_high
Patient_322	negative	1	4856	elastic_high_caf_high
Patient_323	negative	1	1079	elastic_low_caf_low
Patient_324	negative	1	32	elastic_high_caf_high
Patient_325	negative	1	1398	elastic_high_caf_low
Patient_326	negative	1	198	elastic_low_caf_low
Patient_327	negative	1	2703	elastic_high_caf_high
Patient_328	negative	1	1466	elastic_low_caf_low
Patient_329	negative	1	1838	elastic_low_caf_low
Patient_330	negative	1	2064	elastic_high_caf_low
Patient_331	negative	1	23	elastic_low_caf_low
Patient_332	negative	0	1722	elastic_high_caf_high
Patient_333	negative	1	215	elastic_low_caf_low
Patient_334	negative	1	464	elastic_high_caf_high
Patient_335	negative	1	182	elastic_low_caf_high
Patient_336	negative	0	1075	elastic_high_caf_high
Patient_337	negative	1	194	elastic_low_caf_high
Patient_338	negative	0	906	elastic_low_caf_high
Patient_339	negative	1	197	elastic_low_caf_high
Patient_340	negative	0	852	elastic_high_caf_high
Patient_341	negative	0	110	elastic_high_caf_high
Patient_342	negative	0	646	elastic_low_caf_low
Patient_343	negative	0	714	elastic_high_caf_high
Patient_344	negative	0	606	elastic_high_caf_low
Patient_345	negative	0	685	elastic_low_caf_low
Patient_346	negative	1	317	elastic_low_caf_low
Patient_347	negative	1	11	elastic_low_caf_low
Patient_348	negative	0	321	elastic_high_caf_high
Patient_349	negative	0	573	elastic_low_caf_low
Patient_350	negative	0	1045	elastic_low_caf_high
Patient_351	negative	0	1555	elastic_high_caf_low
Patient_352	negative	1	403	elastic_high_caf_high
Patient_353	negative	0	773	elastic_low_caf_low
Patient_354	negative	0	292	elastic_low_caf_high
Patient_355	negative	0	701	elastic_low_caf_low
Patient_356	negative	0	77	elastic_high_caf_low
Patient_357	negative	0	491	elastic_low_caf_low
Patient_358	negative	1	348	elastic_high_caf_low
Patient_359	negative	0	568	elastic_high_caf_low
Patient_360	negative	0	759	elastic_high_caf_high
Patient_361	negative	0	770	elastic_low_caf_high
Patient_362	negative	0	539	elastic_low_caf_low
Patient_363	negative	0	376	elastic_low_caf_low
Patient_364	negative	0	875	elastic_high_caf_low
Patient_365	negative	0	232	elastic_high_caf_low
Patient_366	negative	0	687	elastic_low_caf_high
Patient_367	negative	0	759	elastic_low_caf_low
Patient_368	positive	0	424	elastic_high_caf_low
Patient_369	negative	0	368	elastic_high_caf_high
Patient_370	negative	0	389	elastic_high_caf_low
Patient_371	negative	0	710	elastic_low_caf_low
Patient_372	negative	0	1778	elastic_high_caf_high
Patient_373	negative	1	1133	elastic_high_caf_high
Patient_374	positive	1	941	elastic_low_caf_low
Patient_375	NA	0	1030	elastic_high_caf_high
Patient_376	positive	1	548	elastic_low_caf_high
Patient_377	negative	1	427	elastic_low_caf_low
Patient_378	positive	0	622	elastic_low_caf_low
Patient_379	negative	0	1143	elastic_high_caf_high
Patient_380	negative	0	1131	elastic_high_caf_low
Patient_381	negative	0	995	elastic_low_caf_high
Patient_382	negative	0	658	elastic_high_caf_high
Patient_383	negative	0	616	elastic_high_caf_low
Patient_384	negative	0	92	elastic_high_caf_high
Patient_385	negative	0	947	elastic_low_caf_high
Patient_386	negative	0	576	elastic_low_caf_low
Patient_387	negative	0	759	elastic_low_caf_low
Patient_388	negative	0	14	elastic_low_caf_low
Patient_389	negative	0	543	elastic_low_caf_high
Patient_390	negative	1	359	elastic_low_caf_low
Patient_391	negative	0	616	elastic_low_caf_low
Patient_392	negative	0	378	elastic_low_caf_low
Patient_393	negative	0	407	elastic_high_caf_low
Patient_394	negative	0	461	elastic_low_caf_high
Patient_395	negative	0	458	elastic_high_caf_high
Patient_396	negative	0	414	elastic_high_caf_high
Patient_397	positive	0	637	elastic_high_caf_high
Patient_398	negative	0	1027	elastic_low_caf_low
Patient_399	negative	0	866	elastic_low_caf_high
Patient_400	positive	0	783	elastic_high_caf_low
Patient_401	positive	0	667	elastic_high_caf_high
Patient_402	positive	0	836	elastic_low_caf_low
Patient_403	negative	1	446	elastic_high_caf_low
Patient_404	positive	0	670	elastic_high_caf_low
Patient_405	negative	1	385	elastic_low_caf_low
Patient_406	negative	0	695	elastic_high_caf_low
Patient_407	negative	0	11	elastic_low_caf_low
Patient_408	negative	0	421	elastic_low_caf_high
Patient_409	positive	1	130	elastic_low_caf_low
Patient_410	negative	0	111	elastic_high_caf_low
Patient_411	negative	0	210	elastic_high_caf_high
Patient_412	positive	0	1057	elastic_low_caf_low
Patient_413	negative	0	485	elastic_low_caf_high
Patient_414	negative	0	1172	elastic_high_caf_high
Patient_415	negative	0	441	elastic_low_caf_low
Patient_416	negative	0	1147	elastic_low_caf_high
Patient_417	negative	0	360	elastic_low_caf_low
Patient_418	negative	0	1138	elastic_high_caf_low
Patient_419	positive	1	2	elastic_low_caf_low
Patient_420	negative	0	1021	elastic_high_caf_high
Patient_421	negative	1	421	elastic_high_caf_high
Patient_422	negative	0	579	elastic_low_caf_low
Patient_423	negative	0	471	elastic_high_caf_high
Patient_424	negative	1	406	elastic_low_caf_low
Patient_425	negative	0	552	elastic_low_caf_low
Patient_426	positive	0	586	elastic_low_caf_low
Patient_427	negative	1	327	elastic_high_caf_low
Patient_428	negative	0	437	elastic_low_caf_high
Patient_429	negative	0	242	elastic_high_caf_high
Patient_430	negative	0	914	elastic_low_caf_low
Patient_431	negative	0	56	elastic_high_caf_high
Patient_432	negative	0	384	elastic_high_caf_high
Patient_433	negative	0	469	elastic_high_caf_high
Patient_434	positive	1	217	elastic_low_caf_low
Patient_435	positive	1	489	elastic_low_caf_low
Patient_436	negative	0	547	elastic_low_caf_low
Patient_437	positive	0	910	elastic_low_caf_low
Patient_438	negative	1	480	elastic_high_caf_high
Patient_439	negative	0	2182	elastic_low_caf_high
Patient_440	positive	0	1559	elastic_low_caf_low
Patient_441	positive	1	330	elastic_low_caf_low
Patient_442	positive	0	1120	elastic_low_caf_low
Patient_443	negative	1	1430	elastic_low_caf_high
Patient_444	negative	0	578	elastic_low_caf_high
Patient_445	negative	0	2298	elastic_low_caf_high
Patient_446	negative	1	577	elastic_low_caf_high
Patient_447	negative	1	62	elastic_low_caf_low
Patient_448	negative	1	882	elastic_high_caf_high
Patient_449	positive	1	395	elastic_low_caf_low
Patient_450	negative	1	487	elastic_low_caf_high
Patient_451	negative	0	400	elastic_high_caf_high
Patient_452	negative	1	641	elastic_low_caf_high
Patient_453	negative	0	645	elastic_high_caf_high
Patient_454	positive	0	704	elastic_low_caf_low
Patient_455	negative	1	222	elastic_low_caf_high
Patient_456	negative	0	653	elastic_high_caf_high
Patient_457	negative	1	284	elastic_high_caf_high
Patient_458	negative	0	387	elastic_high_caf_low
Patient_459	positive	0	833	elastic_low_caf_low
Patient_460	negative	0	641	elastic_low_caf_low
Patient_461	negative	0	600	elastic_low_caf_low
Patient_462	negative	0	392	elastic_low_caf_low
Patient_463	negative	1	171	elastic_low_caf_low
Patient_464	negative	1	449	elastic_high_caf_high
Patient_465	negative	1	371	elastic_low_caf_low
Patient_466	negative	0	542	elastic_low_caf_high
Patient_467	negative	0	466	elastic_low_caf_low
Patient_468	negative	0	253	elastic_high_caf_high
Patient_469	negative	1	387	elastic_low_caf_high
Patient_470	positive	0	516	elastic_low_caf_low
Patient_471	negative	1	209	elastic_low_caf_low
Patient_472	negative	1	484	elastic_high_caf_high
Patient_473	positive	0	216	elastic_low_caf_low
Patient_474	negative	0	987	elastic_low_caf_high
Patient_475	negative	0	417	elastic_low_caf_high
Patient_476	negative	1	95	elastic_low_caf_low
Patient_477	positive	0	412	elastic_low_caf_low
Patient_478	negative	0	403	elastic_low_caf_low
Patient_479	positive	0	619	elastic_low_caf_low
Patient_480	negative	0	1971	elastic_high_caf_high
Patient_481	negative	0	1663	elastic_low_caf_low
Patient_482	negative	1	86	elastic_high_caf_high
Patient_483	negative	0	1506	elastic_low_caf_high
Patient_484	negative	0	1461	elastic_low_caf_low
Patient_485	negative	1	1504	elastic_low_caf_low
Patient_486	negative	0	1358	elastic_high_caf_high
Patient_487	negative	0	2265	elastic_low_caf_low
Patient_488	negative	1	546	elastic_low_caf_low
Patient_489	negative	1	739	elastic_high_caf_high
Patient_490	negative	0	1686	elastic_high_caf_low
Patient_491	negative	0	896	elastic_high_caf_high
Patient_492	negative	0	549	elastic_high_caf_high
Patient_493	negative	1	424	elastic_low_caf_low
Patient_494	negative	1	631	elastic_low_caf_low
Patient_495	negative	1	680	elastic_high_caf_high
Patient_496	negative	1	993	elastic_low_caf_high
Patient_497	negative	1	90	elastic_low_caf_high
Patient_498	positive	0	518	elastic_low_caf_low
Patient_499	negative	1	625	elastic_low_caf_low
Patient_500	negative	0	443	elastic_high_caf_high

## Sheet: Fig8A
PD-L1 BV421 (MFI)
HN Patient #	Macrophage	DC1	DC2	Endothelial	Epithelial	Fibroblast
HN19	895	215	121	243	71	96.3
HN20	961	449	146	259	27.1	99.8
HN21	314	199	162	85.7	45.1	389
HN22	557	254	144	266	76.1	414
HN23	331	114	65.4	137	16.9	84.9
HN24	392	234	270	117	17.2	46.7
HN25	1362	349	286	25.2	21.7	114

## Sheet: Fig8C
Sample	ROI	Class	Compart	PD-L1 Opal 540 mean
HN12	HN12_[59576,17001]	CD68+_PD-L1+	Tumor	0.4743
HN12	HN12_[59576,17001]	PanCK+_PD-L1+	Tumor	0.4317
HN12	HN12_[60589,16001]	CD68+_PD-L1+	Tumor	0.4968
HN12	HN12_[60589,16001]	PanCK+_PD-L1+	Tumor	0.43905
HN12	HN12_[61209,14447]	CD68+_PD-L1+	Tumor	0.51105
HN12	HN12_[61209,14447]	PanCK+_PD-L1+	Tumor	0.471
HN13	HN13_[44244,12279]	CD68+_PD-L1+	Tumor	0.4482
HN13	HN13_[44244,12279]	PanCK+_PD-L1+	Tumor	0.45085
HN13	HN13_[44586,14240]	CD68+_PD-L1+	Tumor	0.43245
HN13	HN13_[44586,14240]	PanCK+_PD-L1+	Tumor	0.42985
HN13	HN13_[45582,12279]	CD68+_PD-L1+	Tumor	0.477
HN13	HN13_[45582,12279]	PanCK+_PD-L1+	Tumor	0.4259
HN13	HN13_[47415,10975]	CD68+_PD-L1+	Tumor	0.41425
HN13	HN13_[47415,10975]	PanCK+_PD-L1+	Tumor	0.4316
HN13	HN13_[47734,12924]	CD68+_PD-L1+	Tumor	0.4243
HN13	HN13_[47734,12924]	PanCK+_PD-L1+	Tumor	0.42605
HN13	HN13_[48753,10975]	CD68+_PD-L1+	Tumor	0.5273
HN13	HN13_[48753,10975]	PanCK+_PD-L1+	Tumor	0.4358
HN13	HN13_[52948,15813]	CD68+_PD-L1+	Tumor	0.4192
HN13	HN13_[52948,15813]	PanCK+_PD-L1+	Tumor	0.4338
HN13	HN13_[55487,9347]	CD68+_PD-L1+	Tumor	0.4149
HN13	HN13_[55487,9347]	PanCK+_PD-L1+	Tumor	0.4235
HN13	HN13_[55857,10462]	CD68+_PD-L1+	Tumor	0.4582
HN13	HN13_[55857,10462]	PanCK+_PD-L1+	Tumor	0.4126
HN13	HN13_[59233,12295]	CD68+_PD-L1+	Tumor	0.38655
HN13	HN13_[59233,12295]	PanCK+_PD-L1+	Tumor	0.3962
HN13	HN13_[59525,14858]	CD68+_PD-L1+	Tumor	0.3683
HN13	HN13_[59525,14858]	PanCK+_PD-L1+	Tumor	0.3946
HN13	HN13_[60247,15858]	CD68+_PD-L1+	Tumor	0.46325
HN13	HN13_[60247,15858]	PanCK+_PD-L1+	Tumor	0.3934
HN13	HN13_[60863,14858]	CD68+_PD-L1+	Tumor	0.4287
HN13	HN13_[60863,14858]	PanCK+_PD-L1+	Tumor	0.3948
HN14	HN14_[44474,16200]	CD68+_PD-L1+	Tumor	0.4549
HN14	HN14_[44474,16200]	PanCK+_PD-L1+	Tumor	0.43065
HN14	HN14_[44474,17200]	CD68+_PD-L1+	Tumor	0.4219
HN14	HN14_[44474,17200]	PanCK+_PD-L1+	Tumor	0.455
HN14	HN14_[45510,14612]	CD68+_PD-L1+	Tumor	0.5673
HN14	HN14_[45510,14612]	PanCK+_PD-L1+	Tumor	0.44635
HN14	HN14_[45587,18958]	CD68+_PD-L1+	Tumor	1.055
HN14	HN14_[45587,18958]	PanCK+_PD-L1+	Tumor	0.4256
HN14	HN14_[45812,15612]	CD68+_PD-L1+	Tumor	0.7151
HN14	HN14_[45812,15612]	PanCK+_PD-L1+	Tumor	0.4411
HN14	HN14_[45812,16612]	CD68+_PD-L1+	Tumor	0.4737
HN14	HN14_[45812,16612]	PanCK+_PD-L1+	Tumor	0.44595
HN14	HN14_[45812,17958]	CD68+_PD-L1+	Tumor	0.57225
HN14	HN14_[45812,17958]	PanCK+_PD-L1+	Tumor	0.43405
HN14	HN14_[48174,17122]	CD68+_PD-L1+	Tumor	0.421
HN14	HN14_[48174,17122]	PanCK+_PD-L1+	Tumor	0.42555
HN14	HN14_[49512,17122]	CD68+_PD-L1+	Tumor	0.4895
HN14	HN14_[49512,17122]	PanCK+_PD-L1+	Tumor	0.4158
HN14	HN14_[60416,13544]	CD68+_PD-L1+	Tumor	0.44785
HN14	HN14_[60416,13544]	PanCK+_PD-L1+	Tumor	0.4012
HN15	HN15_[40501,15627]	CD68+_PD-L1+	Tumor	0.65155
HN15	HN15_[40501,15627]	PanCK+_PD-L1+	Tumor	0.469
HN15	HN15_[41041,14627]	CD68+_PD-L1+	Tumor	0.5284
HN15	HN15_[41041,14627]	PanCK+_PD-L1+	Tumor	0.4489
HN15	HN15_[41676,13627]	CD68+_PD-L1+	Tumor	0.3946
HN15	HN15_[41676,13627]	PanCK+_PD-L1+	Tumor	0.3921
HN15	HN15_[41849,17228]	CD68+_PD-L1+	Tumor	0.69355
HN15	HN15_[41849,17228]	PanCK+_PD-L1+	Tumor	0.386
HN15	HN15_[44373,15851]	PanCK+_PD-L1+	Tumor	0.339
HN15	HN15_[44745,11416]	CD68+_PD-L1+	Tumor	0.4738
HN15	HN15_[44745,11416]	PanCK+_PD-L1+	Tumor	0.4223
HN15	HN15_[55286,14175]	CD68+_PD-L1+	Tumor	0.4579
HN15	HN15_[55286,14175]	PanCK+_PD-L1+	Tumor	0.4322
HN15	HN15_[55623,12056]	CD68+_PD-L1+	Tumor	0.4622
HN15	HN15_[55623,12056]	PanCK+_PD-L1+	Tumor	0.4467
HN15	HN15_[56174,13175]	CD68+_PD-L1+	Tumor	0.5024
HN15	HN15_[56174,13175]	PanCK+_PD-L1+	Tumor	0.4318
HN15	HN15_[57202,10648]	CD68+_PD-L1+	Tumor	0.47845
HN15	HN15_[57202,10648]	PanCK+_PD-L1+	Tumor	0.44405
HN15	HN15_[57828,8576]	CD68+_PD-L1+	Tumor	0.6332
HN15	HN15_[57828,8576]	PanCK+_PD-L1+	Tumor	0.4262
HN18	HN18_[53721,14837]	CD68+_PD-L1+	Tumor	0.4165
HN18	HN18_[53721,14837]	PanCK+_PD-L1+	Tumor	0.3986
HN18	HN18_[54029,12837]	CD68+_PD-L1+	Tumor	0.7176
HN18	HN18_[54029,12837]	PanCK+_PD-L1+	Tumor	0.43925
HN18	HN18_[57115,16177]	CD68+_PD-L1+	Tumor	0.4342
HN18	HN18_[57115,16177]	PanCK+_PD-L1+	Tumor	0.3888
HN18	HN18_[60074,16765]	CD68+_PD-L1+	Tumor	0.539
HN18	HN18_[60074,16765]	PanCK+_PD-L1+	Tumor	0.4244
HN12	HN12_[59576,17001]	CD68+_PD-L1+	Stroma	0.4793
HN12	HN12_[59576,17001]	PanCK+_PD-L1+	Stroma	0.4033
HN12	HN12_[60589,16001]	CD68+_PD-L1+	Stroma	0.5038
HN12	HN12_[60589,16001]	PanCK+_PD-L1+	Stroma	0.4303
HN12	HN12_[61209,14447]	CD68+_PD-L1+	Stroma	0.5076
HN12	HN12_[61209,14447]	PanCK+_PD-L1+	Stroma	0.45485
HN13	HN13_[44244,12279]	CD68+_PD-L1+	Stroma	0.6503
HN13	HN13_[44244,12279]	PanCK+_PD-L1+	Stroma	0.4316
HN13	HN13_[44586,14240]	CD68+_PD-L1+	Stroma	0.41935
HN13	HN13_[44586,14240]	PanCK+_PD-L1+	Stroma	0.49605
HN13	HN13_[45582,12279]	CD68+_PD-L1+	Stroma	0.4788
HN13	HN13_[45582,12279]	PanCK+_PD-L1+	Stroma	0.5152
HN13	HN13_[47415,10975]	CD68+_PD-L1+	Stroma	0.4511
HN13	HN13_[47415,10975]	PanCK+_PD-L1+	Stroma	0.413
HN13	HN13_[47734,12924]	CD68+_PD-L1+	Stroma	0.4558
HN13	HN13_[47734,12924]	PanCK+_PD-L1+	Stroma	0.4133
HN13	HN13_[48753,10975]	CD68+_PD-L1+	Stroma	0.48795
HN13	HN13_[48753,10975]	PanCK+_PD-L1+	Stroma	0.4493
HN13	HN13_[52948,15813]	CD68+_PD-L1+	Stroma	0.3992
HN13	HN13_[52948,15813]	PanCK+_PD-L1+	Stroma	0.41845
HN13	HN13_[55487,9347]	CD68+_PD-L1+	Stroma	0.5594
HN13	HN13_[55487,9347]	PanCK+_PD-L1+	Stroma	0.4147
HN13	HN13_[55857,10462]	CD68+_PD-L1+	Stroma	0.4541
HN13	HN13_[55857,10462]	PanCK+_PD-L1+	Stroma	0.5042
HN13	HN13_[59233,12295]	CD68+_PD-L1+	Stroma	0.4027
HN13	HN13_[59233,12295]	PanCK+_PD-L1+	Stroma	0.4027
HN13	HN13_[59525,14858]	CD68+_PD-L1+	Stroma	0.4863
HN13	HN13_[59525,14858]	PanCK+_PD-L1+	Stroma	0.3789
HN13	HN13_[60247,15858]	CD68+_PD-L1+	Stroma	0.4445
HN13	HN13_[60247,15858]	PanCK+_PD-L1+	Stroma	0.3821
HN13	HN13_[60863,14858]	CD68+_PD-L1+	Stroma	0.366
HN13	HN13_[60863,14858]	PanCK+_PD-L1+	Stroma	0.3678
HN14	HN14_[44474,16200]	CD68+_PD-L1+	Stroma	0.6172
HN14	HN14_[44474,16200]	PanCK+_PD-L1+	Stroma	0.40885
HN14	HN14_[44474,17200]	CD68+_PD-L1+	Stroma	0.5245
HN14	HN14_[44474,17200]	PanCK+_PD-L1+	Stroma	0.4255
HN14	HN14_[45510,14612]	CD68+_PD-L1+	Stroma	0.6684
HN14	HN14_[45510,14612]	PanCK+_PD-L1+	Stroma	0.40755
HN14	HN14_[45587,18958]	CD68+_PD-L1+	Stroma	0.53275
HN14	HN14_[45587,18958]	PanCK+_PD-L1+	Stroma	0.4019
HN14	HN14_[45812,15612]	CD68+_PD-L1+	Stroma	0.5788
HN14	HN14_[45812,15612]	PanCK+_PD-L1+	Stroma	0.4264
HN14	HN14_[45812,16612]	CD68+_PD-L1+	Stroma	0.5599
HN14	HN14_[45812,16612]	PanCK+_PD-L1+	Stroma	0.4317
HN14	HN14_[45812,17958]	CD68+_PD-L1+	Stroma	0.5975
HN14	HN14_[45812,17958]	PanCK+_PD-L1+	Stroma	0.42295
HN14	HN14_[48174,17122]	CD68+_PD-L1+	Stroma	0.4894
HN14	HN14_[48174,17122]	PanCK+_PD-L1+	Stroma	0.40435
HN14	HN14_[49512,17122]	CD68+_PD-L1+	Stroma	0.479
HN14	HN14_[49512,17122]	PanCK+_PD-L1+	Stroma	0.3817
HN14	HN14_[60416,13544]	CD68+_PD-L1+	Stroma	0.46065
HN14	HN14_[60416,13544]	PanCK+_PD-L1+	Stroma	0.3851
HN15	HN15_[40501,15627]	CD68+_PD-L1+	Stroma	0.64995
HN15	HN15_[40501,15627]	PanCK+_PD-L1+	Stroma	0.4589
HN15	HN15_[41041,14627]	CD68+_PD-L1+	Stroma	0.5343
HN15	HN15_[41041,14627]	PanCK+_PD-L1+	Stroma	0.4048
HN15	HN15_[41676,13627]	CD68+_PD-L1+	Stroma	0.54
HN15	HN15_[41676,13627]	PanCK+_PD-L1+	Stroma	0.3842
HN15	HN15_[41849,17228]	CD68+_PD-L1+	Stroma	0.5573
HN15	HN15_[41849,17228]	PanCK+_PD-L1+	Stroma	0.5345
HN15	HN15_[44373,15851]	CD68+_PD-L1+	Stroma	0.3642
HN15	HN15_[44745,11416]	CD68+_PD-L1+	Stroma	0.4711
HN15	HN15_[44745,11416]	PanCK+_PD-L1+	Stroma	0.4311
HN15	HN15_[55286,14175]	CD68+_PD-L1+	Stroma	0.5805
HN15	HN15_[55286,14175]	PanCK+_PD-L1+	Stroma	0.4708
HN15	HN15_[55623,12056]	CD68+_PD-L1+	Stroma	0.5646
HN15	HN15_[55623,12056]	PanCK+_PD-L1+	Stroma	0.4254
HN15	HN15_[56174,13175]	CD68+_PD-L1+	Stroma	0.5242
HN15	HN15_[56174,13175]	PanCK+_PD-L1+	Stroma	0.4011
HN15	HN15_[57202,10648]	CD68+_PD-L1+	Stroma	0.4495
HN15	HN15_[57202,10648]	PanCK+_PD-L1+	Stroma	0.4307
HN15	HN15_[57828,8576]	CD68+_PD-L1+	Stroma	0.5966
HN15	HN15_[57828,8576]	PanCK+_PD-L1+	Stroma	0.35105
HN18	HN18_[53721,14837]	CD68+_PD-L1+	Stroma	0.38205
HN18	HN18_[53721,14837]	PanCK+_PD-L1+	Stroma	0.39475
HN18	HN18_[54029,12837]	CD68+_PD-L1+	Stroma	0.4992
HN18	HN18_[54029,12837]	PanCK+_PD-L1+	Stroma	0.4225
HN18	HN18_[57115,16177]	CD68+_PD-L1+	Stroma	0.4663
HN18	HN18_[57115,16177]	PanCK+_PD-L1+	Stroma	0.3986
HN18	HN18_[60074,16765]	CD68+_PD-L1+	Stroma	0.5167
HN18	HN18_[60074,16765]	PanCK+_PD-L1+	Stroma	0.4128

## Sheet: Fig8D
CellID	Sample	ROI	Class	Compart	PD-L1 Opal 540 mean
1	HN12	HN12_[59576,17001]	CD68+_PD-L1+	Stroma	0.4236
2	HN12	HN12_[59576,17001]	CD68+_PD-L1+	Stroma	0.4236
3	HN12	HN12_[59576,17001]	PanCK+_PD-L1+	Tumor	0.5305
4	HN12	HN12_[59576,17001]	PanCK+_PD-L1+	Tumor	0.5305
5	HN12	HN12_[59576,17001]	PanCK+_PD-L1+	Tumor	0.3903
6	HN12	HN12_[59576,17001]	CD68+_PD-L1+	Stroma	0.3359
7	HN12	HN12_[59576,17001]	PanCK+_PD-L1+	Tumor	0.3301
8	HN12	HN12_[59576,17001]	PanCK+_PD-L1+	Tumor	0.3301
9	HN12	HN12_[59576,17001]	PanCK+_PD-L1+	Stroma	0.3853
10	HN12	HN12_[59576,17001]	PanCK+_PD-L1+	Tumor	0.4741
11	HN12	HN12_[59576,17001]	PanCK+_PD-L1+	Tumor	0.4741
12	HN12	HN12_[59576,17001]	PanCK+_PD-L1+	Tumor	0.3489
13	HN12	HN12_[59576,17001]	PanCK+_PD-L1+	Tumor	0.3489
14	HN12	HN12_[59576,17001]	PanCK+_PD-L1+	Tumor	0.4227
15	HN12	HN12_[59576,17001]	PanCK+_PD-L1+	Tumor	0.4227
16	HN12	HN12_[59576,17001]	PanCK+_PD-L1+	Tumor	0.3955
17	HN12	HN12_[59576,17001]	PanCK+_PD-L1+	Tumor	0.3324
18	HN12	HN12_[59576,17001]	PanCK+_PD-L1+	Tumor	0.3324
19	HN12	HN12_[59576,17001]	PanCK+_PD-L1+	Tumor	0.4062
20	HN12	HN12_[59576,17001]	PanCK+_PD-L1+	Tumor	0.4062
21	HN12	HN12_[59576,17001]	PanCK+_PD-L1+	Tumor	0.4343
22	HN12	HN12_[59576,17001]	PanCK+_PD-L1+	Tumor	0.4343
23	HN12	HN12_[59576,17001]	PanCK+_PD-L1+	Tumor	0.4237
24	HN12	HN12_[59576,17001]	PanCK+_PD-L1+	Tumor	0.4237
25	HN12	HN12_[59576,17001]	PanCK+_PD-L1+	Tumor	0.4092
26	HN12	HN12_[59576,17001]	PanCK+_PD-L1+	Tumor	0.4092
27	HN12	HN12_[59576,17001]	PanCK+_PD-L1+	Tumor	0.5161
28	HN12	HN12_[59576,17001]	PanCK+_PD-L1+	Tumor	0.5153
29	HN12	HN12_[59576,17001]	PanCK+_PD-L1+	Tumor	0.5455
30	HN12	HN12_[59576,17001]	PanCK+_PD-L1+	Tumor	0.4089
31	HN12	HN12_[59576,17001]	PanCK+_PD-L1+	Tumor	0.4089
32	HN12	HN12_[59576,17001]	PanCK+_PD-L1+	Tumor	0.6015
33	HN12	HN12_[59576,17001]	PanCK+_PD-L1+	Tumor	0.6015
34	HN12	HN12_[59576,17001]	PanCK+_PD-L1+	Tumor	0.5875
35	HN12	HN12_[59576,17001]	PanCK+_PD-L1+	Tumor	0.4065
36	HN12	HN12_[59576,17001]	PanCK+_PD-L1+	Tumor	0.4065
37	HN12	HN12_[59576,17001]	PanCK+_PD-L1+	Tumor	0.3482
38	HN12	HN12_[59576,17001]	PanCK+_PD-L1+	Tumor	0.3482
39	HN12	HN12_[59576,17001]	PanCK+_PD-L1+	Tumor	0.4016
40	HN12	HN12_[59576,17001]	PanCK+_PD-L1+	Tumor	0.4016
41	HN12	HN12_[59576,17001]	PanCK+_PD-L1+	Tumor	0.3411
42	HN12	HN12_[59576,17001]	PanCK+_PD-L1+	Tumor	0.432
43	HN12	HN12_[59576,17001]	PanCK+_PD-L1+	Tumor	0.3787
44	HN12	HN12_[59576,17001]	PanCK+_PD-L1+	Tumor	0.4822
45	HN12	HN12_[59576,17001]	PanCK+_PD-L1+	Tumor	0.4822
46	HN12	HN12_[59576,17001]	PanCK+_PD-L1+	Tumor	0.4278
47	HN12	HN12_[59576,17001]	PanCK+_PD-L1+	Tumor	0.4278
48	HN12	HN12_[59576,17001]	PanCK+_PD-L1+	Tumor	0.4524
49	HN12	HN12_[59576,17001]	PanCK+_PD-L1+	Tumor	0.5459
50	HN12	HN12_[59576,17001]	PanCK+_PD-L1+	Tumor	0.5459
51	HN12	HN12_[59576,17001]	PanCK+_PD-L1+	Tumor	0.4189
52	HN12	HN12_[59576,17001]	PanCK+_PD-L1+	Tumor	0.4285
53	HN12	HN12_[59576,17001]	PanCK+_PD-L1+	Tumor	0.4285
54	HN12	HN12_[59576,17001]	PanCK+_PD-L1+	Tumor	0.3848
55	HN12	HN12_[59576,17001]	PanCK+_PD-L1+	Tumor	0.3848
56	HN12	HN12_[59576,17001]	PanCK+_PD-L1+	Tumor	0.5155
57	HN12	HN12_[59576,17001]	PanCK+_PD-L1+	Tumor	0.3541
58	HN12	HN12_[59576,17001]	PanCK+_PD-L1+	Tumor	0.3541
59	HN12	HN12_[59576,17001]	PanCK+_PD-L1+	Tumor	0.4168
60	HN12	HN12_[59576,17001]	PanCK+_PD-L1+	Tumor	0.4168
61	HN12	HN12_[59576,17001]	PanCK+_PD-L1+	Tumor	0.3437
62	HN12	HN12_[59576,17001]	PanCK+_PD-L1+	Tumor	0.3514
63	HN12	HN12_[59576,17001]	PanCK+_PD-L1+	Tumor	0.3514
64	HN12	HN12_[59576,17001]	PanCK+_PD-L1+	Tumor	0.4996
65	HN12	HN12_[59576,17001]	PanCK+_PD-L1+	Tumor	0.4996
66	HN12	HN12_[59576,17001]	PanCK+_PD-L1+	Tumor	0.3331
67	HN12	HN12_[59576,17001]	PanCK+_PD-L1+	Tumor	0.4423
68	HN12	HN12_[59576,17001]	PanCK+_PD-L1+	Tumor	0.4423
69	HN12	HN12_[59576,17001]	PanCK+_PD-L1+	Tumor	0.6276
70	HN12	HN12_[59576,17001]	PanCK+_PD-L1+	Tumor	0.4453
71	HN12	HN12_[59576,17001]	PanCK+_PD-L1+	Tumor	0.4453
72	HN12	HN12_[59576,17001]	PanCK+_PD-L1+	Tumor	0.5543
73	HN12	HN12_[59576,17001]	PanCK+_PD-L1+	Tumor	0.5543
74	HN12	HN12_[59576,17001]	PanCK+_PD-L1+	Tumor	0.387
75	HN12	HN12_[59576,17001]	PanCK+_PD-L1+	Tumor	0.387
76	HN12	HN12_[59576,17001]	PanCK+_PD-L1+	Tumor	0.4625
77	HN12	HN12_[59576,17001]	PanCK+_PD-L1+	Tumor	0.4625
78	HN12	HN12_[59576,17001]	PanCK+_PD-L1+	Tumor	0.3768
79	HN12	HN12_[59576,17001]	PanCK+_PD-L1+	Tumor	0.3768
80	HN12	HN12_[59576,17001]	PanCK+_PD-L1+	Tumor	0.5045
81	HN12	HN12_[59576,17001]	PanCK+_PD-L1+	Tumor	0.5045
82	HN12	HN12_[59576,17001]	PanCK+_PD-L1+	Tumor	0.651
83	HN12	HN12_[59576,17001]	PanCK+_PD-L1+	Tumor	0.912
84	HN12	HN12_[59576,17001]	PanCK+_PD-L1+	Stroma	0.4743
85	HN12	HN12_[59576,17001]	PanCK+_PD-L1+	Stroma	0.4743
86	HN12	HN12_[59576,17001]	PanCK+_PD-L1+	Tumor	0.6126
87	HN12	HN12_[59576,17001]	PanCK+_PD-L1+	Tumor	0.4425
88	HN12	HN12_[59576,17001]	PanCK+_PD-L1+	Tumor	0.4499
89	HN12	HN12_[59576,17001]	PanCK+_PD-L1+	Tumor	0.3597
90	HN12	HN12_[59576,17001]	PanCK+_PD-L1+	Tumor	0.3597
91	HN12	HN12_[59576,17001]	PanCK+_PD-L1+	Tumor	0.4491
92	HN12	HN12_[59576,17001]	PanCK+_PD-L1+	Tumor	0.4491
93	HN12	HN12_[59576,17001]	PanCK+_PD-L1+	Tumor	0.4154
94	HN12	HN12_[59576,17001]	PanCK+_PD-L1+	Tumor	0.4567
95	HN12	HN12_[59576,17001]	PanCK+_PD-L1+	Tumor	0.4567
96	HN12	HN12_[59576,17001]	PanCK+_PD-L1+	Tumor	0.5932
97	HN12	HN12_[59576,17001]	PanCK+_PD-L1+	Tumor	0.5077
98	HN12	HN12_[59576,17001]	PanCK+_PD-L1+	Tumor	0.5077
99	HN12	HN12_[59576,17001]	PanCK+_PD-L1+	Tumor	0.3481
100	HN12	HN12_[59576,17001]	PanCK+_PD-L1+	Tumor	0.3481
101	HN12	HN12_[59576,17001]	PanCK+_PD-L1+	Tumor	0.3746
102	HN12	HN12_[59576,17001]	PanCK+_PD-L1+	Tumor	0.4876
103	HN12	HN12_[59576,17001]	PanCK+_PD-L1+	Tumor	0.4675
104	HN12	HN12_[59576,17001]	PanCK+_PD-L1+	Stroma	0.4033
105	HN12	HN12_[59576,17001]	PanCK+_PD-L1+	Stroma	0.4033
106	HN12	HN12_[59576,17001]	PanCK+_PD-L1+	Tumor	0.385
107	HN12	HN12_[59576,17001]	PanCK+_PD-L1+	Tumor	0.8198
108	HN12	HN12_[59576,17001]	PanCK+_PD-L1+	Tumor	0.3348
109	HN12	HN12_[59576,17001]	PanCK+_PD-L1+	Tumor	0.5749
110	HN12	HN12_[59576,17001]	PanCK+_PD-L1+	Tumor	0.4957
111	HN12	HN12_[59576,17001]	PanCK+_PD-L1+	Tumor	0.4553
112	HN12	HN12_[59576,17001]	PanCK+_PD-L1+	Tumor	0.4378
113	HN12	HN12_[59576,17001]	PanCK+_PD-L1+	Tumor	0.4378
114	HN12	HN12_[59576,17001]	CD68+_PD-L1+	Stroma	0.3635
115	HN12	HN12_[59576,17001]	CD68+_PD-L1+	Stroma	0.3635
116	HN12	HN12_[59576,17001]	PanCK+_PD-L1+	Tumor	0.5691
117	HN12	HN12_[59576,17001]	PanCK+_PD-L1+	Tumor	0.5691
118	HN12	HN12_[59576,17001]	PanCK+_PD-L1+	Tumor	0.6281
119	HN12	HN12_[59576,17001]	PanCK+_PD-L1+	Tumor	0.3758
120	HN12	HN12_[59576,17001]	PanCK+_PD-L1+	Tumor	0.4044
121	HN12	HN12_[59576,17001]	PanCK+_PD-L1+	Tumor	0.6216
122	HN12	HN12_[59576,17001]	PanCK+_PD-L1+	Tumor	0.5053
123	HN12	HN12_[59576,17001]	PanCK+_PD-L1+	Tumor	0.7194
124	HN12	HN12_[59576,17001]	PanCK+_PD-L1+	Tumor	0.3993
125	HN12	HN12_[59576,17001]	PanCK+_PD-L1+	Tumor	0.6527
126	HN12	HN12_[59576,17001]	PanCK+_PD-L1+	Tumor	0.6244
127	HN12	HN12_[59576,17001]	PanCK+_PD-L1+	Tumor	0.6244
128	HN12	HN12_[59576,17001]	PanCK+_PD-L1+	Tumor	0.3659
129	HN12	HN12_[59576,17001]	PanCK+_PD-L1+	Tumor	0.5554
130	HN12	HN12_[59576,17001]	PanCK+_PD-L1+	Tumor	0.449
131	HN12	HN12_[59576,17001]	PanCK+_PD-L1+	Tumor	0.9174
132	HN12	HN12_[59576,17001]	PanCK+_PD-L1+	Tumor	0.3454
133	HN12	HN12_[59576,17001]	PanCK+_PD-L1+	Tumor	0.3454
134	HN12	HN12_[59576,17001]	PanCK+_PD-L1+	Tumor	0.7538
135	HN12	HN12_[59576,17001]	PanCK+_PD-L1+	Tumor	0.3311
136	HN12	HN12_[59576,17001]	PanCK+_PD-L1+	Tumor	0.3311
137	HN12	HN12_[59576,17001]	PanCK+_PD-L1+	Tumor	0.3378
138	HN12	HN12_[59576,17001]	PanCK+_PD-L1+	Tumor	0.4985
139	HN12	HN12_[59576,17001]	PanCK+_PD-L1+	Tumor	0.4985
140	HN12	HN12_[59576,17001]	PanCK+_PD-L1+	Tumor	0.6143
141	HN12	HN12_[59576,17001]	PanCK+_PD-L1+	Tumor	0.6143
142	HN12	HN12_[59576,17001]	PanCK+_PD-L1+	Tumor	0.3323
143	HN12	HN12_[59576,17001]	PanCK+_PD-L1+	Tumor	0.3323
144	HN12	HN12_[59576,17001]	PanCK+_PD-L1+	Tumor	0.4653
145	HN12	HN12_[59576,17001]	PanCK+_PD-L1+	Tumor	0.4653
146	HN12	HN12_[59576,17001]	PanCK+_PD-L1+	Tumor	0.4499
147	HN12	HN12_[59576,17001]	PanCK+_PD-L1+	Tumor	0.7111
148	HN12	HN12_[59576,17001]	PanCK+_PD-L1+	Tumor	0.3344
149	HN12	HN12_[59576,17001]	PanCK+_PD-L1+	Tumor	0.3373
150	HN12	HN12_[59576,17001]	PanCK+_PD-L1+	Tumor	0.6032
151	HN12	HN12_[59576,17001]	PanCK+_PD-L1+	Tumor	0.49
152	HN12	HN12_[59576,17001]	PanCK+_PD-L1+	Tumor	0.49
153	HN12	HN12_[59576,17001]	PanCK+_PD-L1+	Tumor	0.5926
154	HN12	HN12_[59576,17001]	PanCK+_PD-L1+	Tumor	0.5926
155	HN12	HN12_[59576,17001]	PanCK+_PD-L1+	Tumor	0.5995
156	HN12	HN12_[59576,17001]	PanCK+_PD-L1+	Tumor	0.5995
157	HN12	HN12_[59576,17001]	PanCK+_PD-L1+	Tumor	0.4091
158	HN12	HN12_[59576,17001]	PanCK+_PD-L1+	Tumor	0.4091
159	HN12	HN12_[59576,17001]	PanCK+_PD-L1+	Tumor	0.4712
160	HN12	HN12_[59576,17001]	PanCK+_PD-L1+	Tumor	0.4712
161	HN12	HN12_[59576,17001]	PanCK+_PD-L1+	Tumor	0.5284
162	HN12	HN12_[59576,17001]	PanCK+_PD-L1+	Tumor	0.6853
163	HN12	HN12_[59576,17001]	PanCK+_PD-L1+	Tumor	0.6853
164	HN12	HN12_[59576,17001]	PanCK+_PD-L1+	Tumor	0.3332
165	HN12	HN12_[59576,17001]	PanCK+_PD-L1+	Tumor	0.3332
166	HN12	HN12_[59576,17001]	PanCK+_PD-L1+	Tumor	0.4401
167	HN12	HN12_[59576,17001]	PanCK+_PD-L1+	Tumor	0.4401
168	HN12	HN12_[59576,17001]	PanCK+_PD-L1+	Tumor	0.4329
169	HN12	HN12_[59576,17001]	PanCK+_PD-L1+	Tumor	0.591
170	HN12	HN12_[59576,17001]	PanCK+_PD-L1+	Tumor	0.3503
171	HN12	HN12_[59576,17001]	PanCK+_PD-L1+	Tumor	0.3503
172	HN12	HN12_[59576,17001]	CD68+_PD-L1+	Stroma	0.7487
173	HN12	HN12_[59576,17001]	PanCK+_PD-L1+	Tumor	0.4001
174	HN12	HN12_[59576,17001]	PanCK+_PD-L1+	Tumor	0.4001
175	HN12	HN12_[59576,17001]	PanCK+_PD-L1+	Tumor	0.6469
176	HN12	HN12_[59576,17001]	PanCK+_PD-L1+	Tumor	0.5497
177	HN12	HN12_[59576,17001]	PanCK+_PD-L1+	Tumor	0.4301
178	HN12	HN12_[59576,17001]	PanCK+_PD-L1+	Tumor	0.3361
179	HN12	HN12_[59576,17001]	PanCK+_PD-L1+	Tumor	0.3361
180	HN12	HN12_[59576,17001]	PanCK+_PD-L1+	Tumor	0.5934
181	HN12	HN12_[59576,17001]	PanCK+_PD-L1+	Tumor	0.5934
182	HN12	HN12_[59576,17001]	PanCK+_PD-L1+	Tumor	0.5697
183	HN12	HN12_[59576,17001]	PanCK+_PD-L1+	Tumor	0.5697
184	HN12	HN12_[59576,17001]	PanCK+_PD-L1+	Tumor	0.4168
185	HN12	HN12_[59576,17001]	PanCK+_PD-L1+	Tumor	0.4168
186	HN12	HN12_[59576,17001]	PanCK+_PD-L1+	Tumor	0.5633
187	HN12	HN12_[59576,17001]	PanCK+_PD-L1+	Tumor	0.5633
188	HN12	HN12_[59576,17001]	PanCK+_PD-L1+	Tumor	0.546
189	HN12	HN12_[59576,17001]	PanCK+_PD-L1+	Tumor	0.546
190	HN12	HN12_[59576,17001]	CD68+_PD-L1+	Tumor	0.4306
191	HN12	HN12_[59576,17001]	CD68+_PD-L1+	Tumor	0.4306
192	HN12	HN12_[59576,17001]	PanCK+_PD-L1+	Tumor	0.7396
193	HN12	HN12_[59576,17001]	PanCK+_PD-L1+	Tumor	0.6988
194	HN12	HN12_[59576,17001]	PanCK+_PD-L1+	Tumor	0.6988
195	HN12	HN12_[59576,17001]	PanCK+_PD-L1+	Tumor	0.4293
196	HN12	HN12_[59576,17001]	PanCK+_PD-L1+	Tumor	0.5057
197	HN12	HN12_[59576,17001]	PanCK+_PD-L1+	Tumor	0.6511
198	HN12	HN12_[59576,17001]	PanCK+_PD-L1+	Tumor	0.5436
199	HN12	HN12_[59576,17001]	PanCK+_PD-L1+	Tumor	0.3877
200	HN12	HN12_[59576,17001]	PanCK+_PD-L1+	Tumor	0.3499
201	HN12	HN12_[59576,17001]	PanCK+_PD-L1+	Tumor	0.3499
202	HN12	HN12_[59576,17001]	PanCK+_PD-L1+	Tumor	0.4579
203	HN12	HN12_[59576,17001]	PanCK+_PD-L1+	Tumor	0.4579
204	HN12	HN12_[59576,17001]	PanCK+_PD-L1+	Stroma	0.3762
205	HN12	HN12_[59576,17001]	PanCK+_PD-L1+	Tumor	0.6374
206	HN12	HN12_[59576,17001]	PanCK+_PD-L1+	Tumor	0.6374
207	HN12	HN12_[59576,17001]	CD68+_PD-L1+	Stroma	0.5963
208	HN12	HN12_[59576,17001]	CD68+_PD-L1+	Stroma	0.5963
209	HN12	HN12_[59576,17001]	PanCK+_PD-L1+	Stroma	0.3374
210	HN12	HN12_[59576,17001]	PanCK+_PD-L1+	Stroma	0.3374
211	HN12	HN12_[59576,17001]	PanCK+_PD-L1+	Tumor	0.395
212	HN12	HN12_[59576,17001]	PanCK+_PD-L1+	Tumor	0.4332
213	HN12	HN12_[59576,17001]	PanCK+_PD-L1+	Tumor	0.4332
214	HN12	HN12_[59576,17001]	PanCK+_PD-L1+	Tumor	0.4792
215	HN12	HN12_[59576,17001]	PanCK+_PD-L1+	Tumor	0.4792
216	HN12	HN12_[59576,17001]	PanCK+_PD-L1+	Tumor	0.3545
217	HN12	HN12_[59576,17001]	PanCK+_PD-L1+	Tumor	0.3796
218	HN12	HN12_[59576,17001]	PanCK+_PD-L1+	Tumor	0.6724
219	HN12	HN12_[59576,17001]	PanCK+_PD-L1+	Tumor	0.8201
220	HN12	HN12_[59576,17001]	PanCK+_PD-L1+	Tumor	0.4572
221	HN12	HN12_[59576,17001]	PanCK+_PD-L1+	Tumor	0.6428
222	HN12	HN12_[59576,17001]	PanCK+_PD-L1+	Tumor	0.5195
223	HN12	HN12_[59576,17001]	PanCK+_PD-L1+	Tumor	0.5417
224	HN12	HN12_[59576,17001]	PanCK+_PD-L1+	Tumor	0.5677
225	HN12	HN12_[59576,17001]	PanCK+_PD-L1+	Tumor	0.5677
226	HN12	HN12_[59576,17001]	PanCK+_PD-L1+	Tumor	0.3366
227	HN12	HN12_[59576,17001]	PanCK+_PD-L1+	Tumor	0.4922
228	HN12	HN12_[59576,17001]	PanCK+_PD-L1+	Tumor	0.4922
229	HN12	HN12_[59576,17001]	PanCK+_PD-L1+	Tumor	0.419
230	HN12	HN12_[59576,17001]	PanCK+_PD-L1+	Tumor	0.4807
231	HN12	HN12_[59576,17001]	PanCK+_PD-L1+	Tumor	0.4134
232	HN12	HN12_[59576,17001]	PanCK+_PD-L1+	Tumor	0.5749
233	HN12	HN12_[59576,17001]	PanCK+_PD-L1+	Tumor	0.3415
234	HN12	HN12_[59576,17001]	PanCK+_PD-L1+	Tumor	0.4086
235	HN12	HN12_[59576,17001]	PanCK+_PD-L1+	Tumor	0.4086
236	HN12	HN12_[59576,17001]	PanCK+_PD-L1+	Tumor	0.3463
237	HN12	HN12_[59576,17001]	PanCK+_PD-L1+	Tumor	0.5912
238	HN12	HN12_[59576,17001]	PanCK+_PD-L1+	Tumor	0.5912
239	HN12	HN12_[59576,17001]	PanCK+_PD-L1+	Tumor	0.5842
240	HN12	HN12_[59576,17001]	PanCK+_PD-L1+	Tumor	0.5143
241	HN12	HN12_[59576,17001]	CD68+_PD-L1+	Stroma	0.3776
242	HN12	HN12_[59576,17001]	PanCK+_PD-L1+	Tumor	0.4607
243	HN12	HN12_[59576,17001]	PanCK+_PD-L1+	Tumor	0.4607
244	HN12	HN12_[59576,17001]	PanCK+_PD-L1+	Tumor	0.5158
245	HN12	HN12_[59576,17001]	PanCK+_PD-L1+	Tumor	0.6517
246	HN12	HN12_[59576,17001]	PanCK+_PD-L1+	Tumor	0.5594
247	HN12	HN12_[59576,17001]	PanCK+_PD-L1+	Tumor	0.7481
248	HN12	HN12_[59576,17001]	PanCK+_PD-L1+	Tumor	0.7799
249	HN12	HN12_[59576,17001]	PanCK+_PD-L1+	Tumor	0.6701
250	HN12	HN12_[59576,17001]	PanCK+_PD-L1+	Tumor	0.6701
251	HN12	HN12_[59576,17001]	PanCK+_PD-L1+	Tumor	0.4158
252	HN12	HN12_[59576,17001]	CD68+_PD-L1+	Stroma	0.4117
253	HN12	HN12_[59576,17001]	CD68+_PD-L1+	Stroma	0.4117
254	HN12	HN12_[59576,17001]	CD68+_PD-L1+	Stroma	0.4886
255	HN12	HN12_[59576,17001]	CD68+_PD-L1+	Stroma	0.4886
256	HN12	HN12_[59576,17001]	PanCK+_PD-L1+	Tumor	0.4347
257	HN12	HN12_[59576,17001]	PanCK+_PD-L1+	Tumor	0.4347
258	HN12	HN12_[59576,17001]	PanCK+_PD-L1+	Tumor	0.4745
259	HN12	HN12_[59576,17001]	PanCK+_PD-L1+	Tumor	0.4745
260	HN12	HN12_[59576,17001]	PanCK+_PD-L1+	Tumor	0.6678
261	HN12	HN12_[59576,17001]	PanCK+_PD-L1+	Tumor	0.6678
262	HN12	HN12_[59576,17001]	PanCK+_PD-L1+	Tumor	0.3477
263	HN12	HN12_[59576,17001]	PanCK+_PD-L1+	Tumor	0.465
264	HN12	HN12_[59576,17001]	PanCK+_PD-L1+	Tumor	0.3528
265	HN12	HN12_[59576,17001]	PanCK+_PD-L1+	Tumor	0.3528
266	HN12	HN12_[59576,17001]	PanCK+_PD-L1+	Tumor	0.508
267	HN12	HN12_[59576,17001]	PanCK+_PD-L1+	Tumor	0.6858
268	HN12	HN12_[59576,17001]	PanCK+_PD-L1+	Tumor	0.4205
269	HN12	HN12_[59576,17001]	PanCK+_PD-L1+	Stroma	0.334
270	HN12	HN12_[59576,17001]	PanCK+_PD-L1+	Tumor	0.4554
271	HN12	HN12_[59576,17001]	PanCK+_PD-L1+	Tumor	0.4554
272	HN12	HN12_[59576,17001]	PanCK+_PD-L1+	Tumor	0.4148
273	HN12	HN12_[59576,17001]	PanCK+_PD-L1+	Tumor	0.4538
274	HN12	HN12_[59576,17001]	PanCK+_PD-L1+	Tumor	0.4538
275	HN12	HN12_[59576,17001]	PanCK+_PD-L1+	Tumor	0.473
276	HN12	HN12_[59576,17001]	PanCK+_PD-L1+	Tumor	0.473
277	HN12	HN12_[59576,17001]	PanCK+_PD-L1+	Tumor	0.74
278	HN12	HN12_[59576,17001]	CD68+_PD-L1+	Tumor	0.5718
279	HN12	HN12_[59576,17001]	PanCK+_PD-L1+	Tumor	0.5994
280	HN12	HN12_[59576,17001]	PanCK+_PD-L1+	Tumor	0.5994
281	HN12	HN12_[59576,17001]	PanCK+_PD-L1+	Tumor	0.4273
282	HN12	HN12_[59576,17001]	PanCK+_PD-L1+	Tumor	0.5851
283	HN12	HN12_[59576,17001]	PanCK+_PD-L1+	Tumor	0.3668
284	HN12	HN12_[59576,17001]	PanCK+_PD-L1+	Tumor	0.3795
285	HN12	HN12_[59576,17001]	PanCK+_PD-L1+	Tumor	0.3795
286	HN12	HN12_[59576,17001]	CD68+_PD-L1+	Stroma	0.6487
287	HN12	HN12_[59576,17001]	CD68+_PD-L1+	Stroma	0.6487
288	HN12	HN12_[59576,17001]	PanCK+_PD-L1+	Tumor	0.6778
289	HN12	HN12_[59576,17001]	PanCK+_PD-L1+	Tumor	0.6778
290	HN12	HN12_[59576,17001]	PanCK+_PD-L1+	Tumor	0.4194
291	HN12	HN12_[59576,17001]	PanCK+_PD-L1+	Tumor	0.4194
292	HN12	HN12_[59576,17001]	PanCK+_PD-L1+	Tumor	0.5018
293	HN12	HN12_[59576,17001]	PanCK+_PD-L1+	Tumor	0.484
294	HN12	HN12_[59576,17001]	PanCK+_PD-L1+	Tumor	0.484
295	HN12	HN12_[59576,17001]	PanCK+_PD-L1+	Tumor	0.4749
296	HN12	HN12_[59576,17001]	PanCK+_PD-L1+	Tumor	0.5488
297	HN12	HN12_[59576,17001]	PanCK+_PD-L1+	Tumor	0.5488
298	HN12	HN12_[59576,17001]	PanCK+_PD-L1+	Tumor	0.7477
299	HN12	HN12_[59576,17001]	PanCK+_PD-L1+	Tumor	0.5355
300	HN12	HN12_[59576,17001]	PanCK+_PD-L1+	Tumor	0.5355
301	HN12	HN12_[59576,17001]	PanCK+_PD-L1+	Tumor	0.3739
302	HN12	HN12_[59576,17001]	PanCK+_PD-L1+	Tumor	0.4986
303	HN12	HN12_[59576,17001]	PanCK+_PD-L1+	Tumor	0.5101
304	HN12	HN12_[59576,17001]	PanCK+_PD-L1+	Tumor	0.6224
305	HN12	HN12_[59576,17001]	PanCK+_PD-L1+	Tumor	0.6224
306	HN12	HN12_[59576,17001]	PanCK+_PD-L1+	Tumor	0.4192
307	HN12	HN12_[59576,17001]	PanCK+_PD-L1+	Tumor	0.4192
308	HN12	HN12_[59576,17001]	PanCK+_PD-L1+	Tumor	0.3565
309	HN12	HN12_[59576,17001]	PanCK+_PD-L1+	Tumor	0.3565
310	HN12	HN12_[59576,17001]	PanCK+_PD-L1+	Tumor	0.4399
311	HN12	HN12_[59576,17001]	PanCK+_PD-L1+	Tumor	0.7936
312	HN12	HN12_[59576,17001]	PanCK+_PD-L1+	Tumor	0.3707
313	HN12	HN12_[59576,17001]	PanCK+_PD-L1+	Tumor	0.529
314	HN12	HN12_[59576,17001]	PanCK+_PD-L1+	Tumor	0.529
315	HN12	HN12_[59576,17001]	PanCK+_PD-L1+	Tumor	0.5058
316	HN12	HN12_[59576,17001]	PanCK+_PD-L1+	Tumor	0.5058
317	HN12	HN12_[59576,17001]	PanCK+_PD-L1+	Tumor	0.5828
318	HN12	HN12_[59576,17001]	PanCK+_PD-L1+	Tumor	0.5828
319	HN12	HN12_[59576,17001]	PanCK+_PD-L1+	Tumor	0.3696
320	HN12	HN12_[59576,17001]	PanCK+_PD-L1+	Tumor	0.3696
321	HN12	HN12_[59576,17001]	PanCK+_PD-L1+	Tumor	0.4225
322	HN12	HN12_[59576,17001]	PanCK+_PD-L1+	Tumor	0.4225
323	HN12	HN12_[59576,17001]	PanCK+_PD-L1+	Tumor	0.3481
324	HN12	HN12_[59576,17001]	PanCK+_PD-L1+	Tumor	0.3481
325	HN12	HN12_[59576,17001]	PanCK+_PD-L1+	Tumor	0.3597
326	HN12	HN12_[59576,17001]	PanCK+_PD-L1+	Tumor	0.5993
327	HN12	HN12_[59576,17001]	PanCK+_PD-L1+	Tumor	0.378
328	HN12	HN12_[59576,17001]	PanCK+_PD-L1+	Tumor	0.378
329	HN12	HN12_[59576,17001]	PanCK+_PD-L1+	Stroma	0.4872
330	HN12	HN12_[59576,17001]	PanCK+_PD-L1+	Tumor	0.4412
331	HN12	HN12_[59576,17001]	PanCK+_PD-L1+	Tumor	0.4412
332	HN12	HN12_[59576,17001]	PanCK+_PD-L1+	Tumor	0.3378
333	HN12	HN12_[59576,17001]	PanCK+_PD-L1+	Tumor	0.3378
334	HN12	HN12_[59576,17001]	PanCK+_PD-L1+	Tumor	0.6123
335	HN12	HN12_[59576,17001]	PanCK+_PD-L1+	Tumor	0.693
336	HN12	HN12_[59576,17001]	PanCK+_PD-L1+	Tumor	0.4715
337	HN12	HN12_[59576,17001]	PanCK+_PD-L1+	Tumor	0.4715
338	HN12	HN12_[59576,17001]	PanCK+_PD-L1+	Tumor	0.4305
339	HN12	HN12_[59576,17001]	PanCK+_PD-L1+	Tumor	0.4305
340	HN12	HN12_[59576,17001]	PanCK+_PD-L1+	Tumor	0.3376
341	HN12	HN12_[59576,17001]	PanCK+_PD-L1+	Tumor	0.3376
342	HN12	HN12_[59576,17001]	PanCK+_PD-L1+	Tumor	0.3862
343	HN12	HN12_[59576,17001]	PanCK+_PD-L1+	Tumor	0.3862
344	HN12	HN12_[59576,17001]	CD68+_PD-L1+	Tumor	0.4743
345	HN12	HN12_[59576,17001]	CD68+_PD-L1+	Tumor	0.4743
346	HN12	HN12_[59576,17001]	PanCK+_PD-L1+	Tumor	0.3814
347	HN12	HN12_[59576,17001]	PanCK+_PD-L1+	Tumor	0.3814
348	HN12	HN12_[59576,17001]	PanCK+_PD-L1+	Tumor	0.357
349	HN12	HN12_[59576,17001]	PanCK+_PD-L1+	Tumor	0.6936
350	HN12	HN12_[59576,17001]	PanCK+_PD-L1+	Tumor	0.6936
351	HN12	HN12_[59576,17001]	PanCK+_PD-L1+	Tumor	0.6666
352	HN12	HN12_[59576,17001]	PanCK+_PD-L1+	Tumor	0.4547
353	HN12	HN12_[59576,17001]	PanCK+_PD-L1+	Tumor	0.4683
354	HN12	HN12_[59576,17001]	PanCK+_PD-L1+	Tumor	0.4683
355	HN12	HN12_[59576,17001]	PanCK+_PD-L1+	Tumor	0.3769
356	HN12	HN12_[59576,17001]	PanCK+_PD-L1+	Tumor	0.4669
357	HN12	HN12_[59576,17001]	PanCK+_PD-L1+	Tumor	0.4669
358	HN12	HN12_[59576,17001]	PanCK+_PD-L1+	Tumor	0.674
359	HN12	HN12_[59576,17001]	PanCK+_PD-L1+	Tumor	0.451
360	HN12	HN12_[59576,17001]	PanCK+_PD-L1+	Tumor	0.5837
361	HN12	HN12_[59576,17001]	PanCK+_PD-L1+	Tumor	0.6955
362	HN12	HN12_[59576,17001]	PanCK+_PD-L1+	Tumor	0.4034
363	HN12	HN12_[59576,17001]	PanCK+_PD-L1+	Tumor	0.3627
364	HN12	HN12_[59576,17001]	PanCK+_PD-L1+	Tumor	0.4772
365	HN12	HN12_[59576,17001]	PanCK+_PD-L1+	Tumor	0.5275
366	HN12	HN12_[59576,17001]	PanCK+_PD-L1+	Tumor	0.8575
367	HN12	HN12_[59576,17001]	PanCK+_PD-L1+	Tumor	0.3388
368	HN12	HN12_[59576,17001]	PanCK+_PD-L1+	Tumor	0.3388
369	HN12	HN12_[59576,17001]	PanCK+_PD-L1+	Tumor	0.5169
370	HN12	HN12_[59576,17001]	PanCK+_PD-L1+	Tumor	0.5169
371	HN12	HN12_[59576,17001]	PanCK+_PD-L1+	Tumor	0.3811
372	HN12	HN12_[59576,17001]	PanCK+_PD-L1+	Tumor	0.7258
373	HN12	HN12_[59576,17001]	PanCK+_PD-L1+	Tumor	0.7646
374	HN12	HN12_[59576,17001]	PanCK+_PD-L1+	Tumor	0.4502
375	HN12	HN12_[59576,17001]	PanCK+_PD-L1+	Tumor	0.3449
376	HN12	HN12_[59576,17001]	PanCK+_PD-L1+	Tumor	0.5154
377	HN12	HN12_[59576,17001]	PanCK+_PD-L1+	Tumor	0.5885
378	HN12	HN12_[59576,17001]	PanCK+_PD-L1+	Tumor	0.372
379	HN12	HN12_[59576,17001]	PanCK+_PD-L1+	Tumor	0.5118
380	HN12	HN12_[59576,17001]	PanCK+_PD-L1+	Tumor	0.5251
381	HN12	HN12_[59576,17001]	PanCK+_PD-L1+	Tumor	0.3974
382	HN12	HN12_[59576,17001]	PanCK+_PD-L1+	Tumor	0.4382
383	HN12	HN12_[59576,17001]	PanCK+_PD-L1+	Tumor	0.3535
384	HN12	HN12_[59576,17001]	PanCK+_PD-L1+	Tumor	0.3535
385	HN12	HN12_[59576,17001]	PanCK+_PD-L1+	Tumor	0.3508
386	HN12	HN12_[59576,17001]	PanCK+_PD-L1+	Tumor	0.51
387	HN12	HN12_[59576,17001]	PanCK+_PD-L1+	Tumor	0.51
388	HN12	HN12_[59576,17001]	PanCK+_PD-L1+	Tumor	0.5888
389	HN12	HN12_[59576,17001]	PanCK+_PD-L1+	Tumor	0.4786
390	HN12	HN12_[59576,17001]	PanCK+_PD-L1+	Tumor	0.392
391	HN12	HN12_[59576,17001]	PanCK+_PD-L1+	Tumor	0.4492
392	HN12	HN12_[59576,17001]	PanCK+_PD-L1+	Tumor	0.6377
393	HN12	HN12_[59576,17001]	PanCK+_PD-L1+	Tumor	0.6277
394	HN12	HN12_[59576,17001]	PanCK+_PD-L1+	Tumor	0.6277
395	HN12	HN12_[59576,17001]	PanCK+_PD-L1+	Tumor	0.4749
396	HN12	HN12_[59576,17001]	PanCK+_PD-L1+	Tumor	0.5419
397	HN12	HN12_[59576,17001]	PanCK+_PD-L1+	Tumor	0.4287
398	HN12	HN12_[59576,17001]	PanCK+_PD-L1+	Tumor	0.4327
399	HN12	HN12_[59576,17001]	PanCK+_PD-L1+	Tumor	0.4327
400	HN12	HN12_[59576,17001]	PanCK+_PD-L1+	Tumor	0.5502
401	HN12	HN12_[59576,17001]	PanCK+_PD-L1+	Tumor	0.5115
402	HN12	HN12_[59576,17001]	PanCK+_PD-L1+	Tumor	0.3411
403	HN12	HN12_[59576,17001]	PanCK+_PD-L1+	Tumor	0.4669
404	HN12	HN12_[59576,17001]	PanCK+_PD-L1+	Tumor	0.4669
405	HN12	HN12_[59576,17001]	PanCK+_PD-L1+	Tumor	0.5685
406	HN12	HN12_[59576,17001]	PanCK+_PD-L1+	Tumor	0.5791
407	HN12	HN12_[59576,17001]	PanCK+_PD-L1+	Tumor	0.4314
408	HN12	HN12_[59576,17001]	PanCK+_PD-L1+	Tumor	0.6013
409	HN12	HN12_[59576,17001]	PanCK+_PD-L1+	Tumor	0.6013
410	HN12	HN12_[59576,17001]	CD68+_PD-L1+	Tumor	1.0181
411	HN12	HN12_[59576,17001]	CD68+_PD-L1+	Tumor	1.0181
412	HN12	HN12_[59576,17001]	PanCK+_PD-L1+	Tumor	0.4061
413	HN12	HN12_[59576,17001]	PanCK+_PD-L1+	Tumor	0.4591
414	HN12	HN12_[59576,17001]	PanCK+_PD-L1+	Tumor	0.5699
415	HN12	HN12_[59576,17001]	PanCK+_PD-L1+	Tumor	0.5699
416	HN12	HN12_[59576,17001]	PanCK+_PD-L1+	Tumor	0.5582
417	HN12	HN12_[59576,17001]	PanCK+_PD-L1+	Tumor	0.5553
418	HN12	HN12_[59576,17001]	PanCK+_PD-L1+	Tumor	0.407
419	HN12	HN12_[59576,17001]	PanCK+_PD-L1+	Tumor	0.3699
420	HN12	HN12_[59576,17001]	PanCK+_PD-L1+	Tumor	0.3699
421	HN12	HN12_[59576,17001]	PanCK+_PD-L1+	Tumor	0.515
422	HN12	HN12_[59576,17001]	PanCK+_PD-L1+	Tumor	0.515
423	HN12	HN12_[59576,17001]	PanCK+_PD-L1+	Tumor	0.647
424	HN12	HN12_[59576,17001]	PanCK+_PD-L1+	Tumor	0.6231
425	HN12	HN12_[59576,17001]	PanCK+_PD-L1+	Tumor	0.6231
426	HN12	HN12_[59576,17001]	PanCK+_PD-L1+	Tumor	0.3557
427	HN12	HN12_[59576,17001]	PanCK+_PD-L1+	Tumor	0.5318
428	HN12	HN12_[59576,17001]	PanCK+_PD-L1+	Tumor	0.5318
429	HN12	HN12_[59576,17001]	PanCK+_PD-L1+	Stroma	0.694
430	HN12	HN12_[59576,17001]	PanCK+_PD-L1+	Tumor	0.4738
431	HN12	HN12_[59576,17001]	PanCK+_PD-L1+	Tumor	0.4738
432	HN12	HN12_[59576,17001]	PanCK+_PD-L1+	Tumor	0.3837
433	HN12	HN12_[59576,17001]	PanCK+_PD-L1+	Tumor	0.6786
434	HN12	HN12_[59576,17001]	PanCK+_PD-L1+	Tumor	0.6786
435	HN12	HN12_[59576,17001]	PanCK+_PD-L1+	Tumor	0.5082
436	HN12	HN12_[59576,17001]	PanCK+_PD-L1+	Tumor	0.5415
437	HN12	HN12_[59576,17001]	PanCK+_PD-L1+	Tumor	0.341
438	HN12	HN12_[59576,17001]	PanCK+_PD-L1+	Tumor	0.3771
439	HN12	HN12_[59576,17001]	PanCK+_PD-L1+	Tumor	0.3532
440	HN12	HN12_[59576,17001]	PanCK+_PD-L1+	Stroma	0.3403
441	HN12	HN12_[59576,17001]	PanCK+_PD-L1+	Stroma	0.3403
442	HN12	HN12_[59576,17001]	PanCK+_PD-L1+	Tumor	0.4266
443	HN12	HN12_[59576,17001]	PanCK+_PD-L1+	Tumor	0.4266
444	HN12	HN12_[59576,17001]	PanCK+_PD-L1+	Tumor	0.4481
445	HN12	HN12_[59576,17001]	PanCK+_PD-L1+	Tumor	0.4481
446	HN12	HN12_[59576,17001]	PanCK+_PD-L1+	Tumor	0.6154
447	HN12	HN12_[59576,17001]	PanCK+_PD-L1+	Tumor	0.6154
448	HN12	HN12_[59576,17001]	PanCK+_PD-L1+	Tumor	0.4334
449	HN12	HN12_[59576,17001]	PanCK+_PD-L1+	Tumor	0.4334
450	HN12	HN12_[59576,17001]	PanCK+_PD-L1+	Tumor	0.5101
451	HN12	HN12_[59576,17001]	PanCK+_PD-L1+	Tumor	0.5101
452	HN12	HN12_[59576,17001]	PanCK+_PD-L1+	Tumor	0.4146
453	HN12	HN12_[59576,17001]	PanCK+_PD-L1+	Tumor	0.3822
454	HN12	HN12_[59576,17001]	PanCK+_PD-L1+	Tumor	0.3822
455	HN12	HN12_[59576,17001]	PanCK+_PD-L1+	Tumor	0.5068
456	HN12	HN12_[59576,17001]	PanCK+_PD-L1+	Tumor	0.5068
457	HN12	HN12_[59576,17001]	PanCK+_PD-L1+	Tumor	0.4217
458	HN12	HN12_[59576,17001]	PanCK+_PD-L1+	Tumor	0.3344
459	HN12	HN12_[59576,17001]	PanCK+_PD-L1+	Tumor	0.3344
460	HN12	HN12_[59576,17001]	PanCK+_PD-L1+	Tumor	0.4469
461	HN12	HN12_[59576,17001]	PanCK+_PD-L1+	Tumor	0.5871
462	HN12	HN12_[59576,17001]	PanCK+_PD-L1+	Tumor	0.5871
463	HN12	HN12_[59576,17001]	PanCK+_PD-L1+	Tumor	0.4591
464	HN12	HN12_[59576,17001]	PanCK+_PD-L1+	Tumor	0.4591
465	HN12	HN12_[59576,17001]	PanCK+_PD-L1+	Tumor	0.6241
466	HN12	HN12_[59576,17001]	PanCK+_PD-L1+	Stroma	0.4189
467	HN12	HN12_[59576,17001]	PanCK+_PD-L1+	Tumor	0.6682
468	HN12	HN12_[59576,17001]	PanCK+_PD-L1+	Tumor	0.6682
469	HN12	HN12_[59576,17001]	PanCK+_PD-L1+	Stroma	0.4046
470	HN12	HN12_[59576,17001]	PanCK+_PD-L1+	Stroma	0.4046
471	HN12	HN12_[59576,17001]	PanCK+_PD-L1+	Tumor	0.4853
472	HN12	HN12_[59576,17001]	PanCK+_PD-L1+	Tumor	0.3721
473	HN12	HN12_[59576,17001]	PanCK+_PD-L1+	Tumor	0.3721
474	HN12	HN12_[59576,17001]	PanCK+_PD-L1+	Tumor	0.6011
475	HN12	HN12_[59576,17001]	PanCK+_PD-L1+	Tumor	0.6042
476	HN12	HN12_[59576,17001]	PanCK+_PD-L1+	Tumor	0.3926
477	HN12	HN12_[59576,17001]	PanCK+_PD-L1+	Tumor	0.5892
478	HN12	HN12_[59576,17001]	PanCK+_PD-L1+	Tumor	0.5892
479	HN12	HN12_[59576,17001]	PanCK+_PD-L1+	Tumor	0.493
480	HN12	HN12_[59576,17001]	PanCK+_PD-L1+	Tumor	0.4596
481	HN12	HN12_[59576,17001]	PanCK+_PD-L1+	Tumor	0.4596
482	HN12	HN12_[59576,17001]	PanCK+_PD-L1+	Tumor	0.39
483	HN12	HN12_[59576,17001]	PanCK+_PD-L1+	Tumor	0.3815
484	HN12	HN12_[59576,17001]	PanCK+_PD-L1+	Tumor	0.5334
485	HN12	HN12_[59576,17001]	PanCK+_PD-L1+	Tumor	0.5369
486	HN12	HN12_[59576,17001]	PanCK+_PD-L1+	Tumor	0.5369
487	HN12	HN12_[59576,17001]	PanCK+_PD-L1+	Tumor	0.3313
488	HN12	HN12_[59576,17001]	PanCK+_PD-L1+	Tumor	0.3313
489	HN12	HN12_[59576,17001]	PanCK+_PD-L1+	Tumor	0.4903
490	HN12	HN12_[59576,17001]	PanCK+_PD-L1+	Tumor	0.3349
491	HN12	HN12_[59576,17001]	PanCK+_PD-L1+	Tumor	0.3349
492	HN12	HN12_[59576,17001]	PanCK+_PD-L1+	Tumor	0.3448
493	HN12	HN12_[59576,17001]	PanCK+_PD-L1+	Tumor	0.3448
494	HN12	HN12_[59576,17001]	PanCK+_PD-L1+	Tumor	0.3387
495	HN12	HN12_[59576,17001]	PanCK+_PD-L1+	Tumor	0.5152
496	HN12	HN12_[59576,17001]	PanCK+_PD-L1+	Tumor	0.3703
497	HN12	HN12_[59576,17001]	PanCK+_PD-L1+	Tumor	0.3609
498	HN12	HN12_[59576,17001]	PanCK+_PD-L1+	Tumor	0.4868
499	HN12	HN12_[59576,17001]	PanCK+_PD-L1+	Tumor	0.4868
500	HN12	HN12_[59576,17001]	PanCK+_PD-L1+	Tumor	0.4911
501	HN12	HN12_[59576,17001]	CD68+_PD-L1+	Tumor	0.5811
502	HN12	HN12_[59576,17001]	PanCK+_PD-L1+	Tumor	0.4757
503	HN12	HN12_[59576,17001]	PanCK+_PD-L1+	Tumor	0.3772
504	HN12	HN12_[59576,17001]	PanCK+_PD-L1+	Tumor	0.3772
505	HN12	HN12_[59576,17001]	PanCK+_PD-L1+	Tumor	0.4341
506	HN12	HN12_[59576,17001]	PanCK+_PD-L1+	Tumor	0.4341
507	HN12	HN12_[59576,17001]	PanCK+_PD-L1+	Tumor	0.5954
508	HN12	HN12_[59576,17001]	PanCK+_PD-L1+	Tumor	0.5278
509	HN12	HN12_[59576,17001]	PanCK+_PD-L1+	Tumor	0.3497
510	HN12	HN12_[59576,17001]	PanCK+_PD-L1+	Tumor	0.6232
511	HN12	HN12_[59576,17001]	PanCK+_PD-L1+	Tumor	0.7807
512	HN12	HN12_[59576,17001]	PanCK+_PD-L1+	Stroma	0.4967
513	HN12	HN12_[59576,17001]	PanCK+_PD-L1+	Stroma	0.4967
514	HN12	HN12_[59576,17001]	PanCK+_PD-L1+	Tumor	0.4864
515	HN12	HN12_[59576,17001]	PanCK+_PD-L1+	Tumor	0.4387
516	HN12	HN12_[59576,17001]	PanCK+_PD-L1+	Tumor	0.4003
517	HN12	HN12_[59576,17001]	PanCK+_PD-L1+	Tumor	0.3813
518	HN12	HN12_[59576,17001]	PanCK+_PD-L1+	Tumor	0.3813
519	HN12	HN12_[59576,17001]	PanCK+_PD-L1+	Tumor	0.6089
520	HN12	HN12_[59576,17001]	PanCK+_PD-L1+	Tumor	0.6176
521	HN12	HN12_[59576,17001]	CD68+_PD-L1+	Tumor	0.3833
522	HN12	HN12_[59576,17001]	CD68+_PD-L1+	Tumor	0.3833
523	HN12	HN12_[59576,17001]	PanCK+_PD-L1+	Tumor	0.3462
524	HN12	HN12_[59576,17001]	PanCK+_PD-L1+	Stroma	0.3305
525	HN12	HN12_[59576,17001]	PanCK+_PD-L1+	Tumor	0.3397
526	HN12	HN12_[59576,17001]	PanCK+_PD-L1+	Tumor	0.3397
527	HN12	HN12_[59576,17001]	PanCK+_PD-L1+	Tumor	0.4157
528	HN12	HN12_[59576,17001]	PanCK+_PD-L1+	Tumor	0.557
529	HN12	HN12_[59576,17001]	PanCK+_PD-L1+	Tumor	0.4589
530	HN12	HN12_[59576,17001]	PanCK+_PD-L1+	Tumor	0.3849
531	HN12	HN12_[59576,17001]	PanCK+_PD-L1+	Stroma	0.5647
532	HN12	HN12_[59576,17001]	PanCK+_PD-L1+	Stroma	0.5647
533	HN12	HN12_[59576,17001]	PanCK+_PD-L1+	Tumor	0.5203
534	HN12	HN12_[59576,17001]	PanCK+_PD-L1+	Tumor	0.3477
535	HN12	HN12_[59576,17001]	PanCK+_PD-L1+	Tumor	0.3473
536	HN12	HN12_[59576,17001]	PanCK+_PD-L1+	Tumor	0.6422
537	HN12	HN12_[59576,17001]	PanCK+_PD-L1+	Tumor	0.6422
538	HN12	HN12_[59576,17001]	PanCK+_PD-L1+	Tumor	0.3707
539	HN12	HN12_[59576,17001]	PanCK+_PD-L1+	Tumor	0.3707
540	HN12	HN12_[59576,17001]	PanCK+_PD-L1+	Tumor	0.3958
541	HN12	HN12_[59576,17001]	PanCK+_PD-L1+	Tumor	0.3596
542	HN12	HN12_[59576,17001]	PanCK+_PD-L1+	Tumor	0.375
543	HN12	HN12_[59576,17001]	PanCK+_PD-L1+	Tumor	0.3506
544	HN12	HN12_[59576,17001]	PanCK+_PD-L1+	Tumor	0.469
545	HN12	HN12_[59576,17001]	PanCK+_PD-L1+	Tumor	0.469
546	HN12	HN12_[59576,17001]	PanCK+_PD-L1+	Tumor	0.3832
547	HN12	HN12_[59576,17001]	PanCK+_PD-L1+	Tumor	0.3832
548	HN12	HN12_[59576,17001]	PanCK+_PD-L1+	Tumor	0.3451
549	HN12	HN12_[59576,17001]	PanCK+_PD-L1+	Tumor	0.4577
550	HN12	HN12_[59576,17001]	PanCK+_PD-L1+	Tumor	0.4577
551	HN12	HN12_[59576,17001]	PanCK+_PD-L1+	Tumor	0.6409
552	HN12	HN12_[59576,17001]	PanCK+_PD-L1+	Tumor	0.3878
553	HN12	HN12_[59576,17001]	PanCK+_PD-L1+	Stroma	0.3387
554	HN12	HN12_[59576,17001]	PanCK+_PD-L1+	Tumor	0.4369
555	HN12	HN12_[59576,17001]	PanCK+_PD-L1+	Tumor	0.4819
556	HN12	HN12_[59576,17001]	PanCK+_PD-L1+	Tumor	0.4819
557	HN12	HN12_[59576,17001]	PanCK+_PD-L1+	Tumor	0.4072
558	HN12	HN12_[59576,17001]	PanCK+_PD-L1+	Tumor	0.4072
559	HN12	HN12_[59576,17001]	PanCK+_PD-L1+	Tumor	0.521
560	HN12	HN12_[59576,17001]	PanCK+_PD-L1+	Tumor	0.5191
561	HN12	HN12_[59576,17001]	PanCK+_PD-L1+	Tumor	0.5191
562	HN12	HN12_[59576,17001]	PanCK+_PD-L1+	Tumor	0.4069
563	HN12	HN12_[59576,17001]	PanCK+_PD-L1+	Tumor	0.4444
564	HN12	HN12_[59576,17001]	PanCK+_PD-L1+	Tumor	0.4362
565	HN12	HN12_[59576,17001]	PanCK+_PD-L1+	Tumor	0.4362
566	HN12	HN12_[59576,17001]	PanCK+_PD-L1+	Tumor	0.4308
567	HN12	HN12_[59576,17001]	PanCK+_PD-L1+	Tumor	0.4776
568	HN12	HN12_[59576,17001]	PanCK+_PD-L1+	Tumor	0.6116
569	HN12	HN12_[59576,17001]	PanCK+_PD-L1+	Tumor	0.6116
570	HN12	HN12_[59576,17001]	PanCK+_PD-L1+	Tumor	0.4218
571	HN12	HN12_[59576,17001]	PanCK+_PD-L1+	Tumor	0.4218
572	HN12	HN12_[59576,17001]	PanCK+_PD-L1+	Tumor	0.3545
573	HN12	HN12_[59576,17001]	PanCK+_PD-L1+	Tumor	0.5979
574	HN12	HN12_[59576,17001]	PanCK+_PD-L1+	Tumor	0.6554
575	HN12	HN12_[59576,17001]	PanCK+_PD-L1+	Tumor	0.6554
576	HN12	HN12_[59576,17001]	PanCK+_PD-L1+	Tumor	0.3884
577	HN12	HN12_[59576,17001]	PanCK+_PD-L1+	Tumor	0.4744
578	HN12	HN12_[59576,17001]	PanCK+_PD-L1+	Tumor	0.4744
579	HN12	HN12_[59576,17001]	PanCK+_PD-L1+	Tumor	0.36
580	HN12	HN12_[59576,17001]	PanCK+_PD-L1+	Tumor	0.3871
581	HN12	HN12_[59576,17001]	PanCK+_PD-L1+	Tumor	0.6285
582	HN12	HN12_[59576,17001]	PanCK+_PD-L1+	Tumor	0.3798
583	HN12	HN12_[59576,17001]	PanCK+_PD-L1+	Tumor	0.3798
584	HN12	HN12_[59576,17001]	PanCK+_PD-L1+	Tumor	0.4166
585	HN12	HN12_[59576,17001]	PanCK+_PD-L1+	Tumor	0.469
586	HN12	HN12_[59576,17001]	PanCK+_PD-L1+	Tumor	0.469
587	HN12	HN12_[59576,17001]	PanCK+_PD-L1+	Tumor	0.4815
588	HN12	HN12_[59576,17001]	PanCK+_PD-L1+	Tumor	0.4815
589	HN12	HN12_[59576,17001]	PanCK+_PD-L1+	Tumor	0.5577
590	HN12	HN12_[59576,17001]	PanCK+_PD-L1+	Tumor	0.5577
591	HN12	HN12_[59576,17001]	PanCK+_PD-L1+	Tumor	0.4481
592	HN12	HN12_[59576,17001]	PanCK+_PD-L1+	Tumor	0.4481
593	HN12	HN12_[59576,17001]	PanCK+_PD-L1+	Tumor	0.3912
594	HN12	HN12_[59576,17001]	PanCK+_PD-L1+	Tumor	0.6182
595	HN12	HN12_[59576,17001]	PanCK+_PD-L1+	Tumor	0.5523
596	HN12	HN12_[59576,17001]	PanCK+_PD-L1+	Tumor	0.4536
597	HN12	HN12_[59576,17001]	PanCK+_PD-L1+	Tumor	0.4536
598	HN12	HN12_[59576,17001]	PanCK+_PD-L1+	Tumor	0.3819
599	HN12	HN12_[59576,17001]	PanCK+_PD-L1+	Tumor	0.3819
600	HN12	HN12_[59576,17001]	PanCK+_PD-L1+	Tumor	0.7409
601	HN12	HN12_[59576,17001]	PanCK+_PD-L1+	Stroma	0.4065
602	HN12	HN12_[59576,17001]	CD68+_PD-L1+	Tumor	0.4998
603	HN12	HN12_[59576,17001]	CD68+_PD-L1+	Tumor	0.4998
604	HN12	HN12_[59576,17001]	PanCK+_PD-L1+	Tumor	0.368
605	HN12	HN12_[59576,17001]	PanCK+_PD-L1+	Tumor	0.368
606	HN12	HN12_[59576,17001]	PanCK+_PD-L1+	Tumor	0.529
607	HN12	HN12_[59576,17001]	PanCK+_PD-L1+	Tumor	0.4155
608	HN12	HN12_[59576,17001]	PanCK+_PD-L1+	Tumor	0.4155
609	HN12	HN12_[59576,17001]	PanCK+_PD-L1+	Tumor	0.4547
610	HN12	HN12_[59576,17001]	PanCK+_PD-L1+	Tumor	0.341
611	HN12	HN12_[59576,17001]	PanCK+_PD-L1+	Tumor	0.5114
612	HN12	HN12_[59576,17001]	PanCK+_PD-L1+	Tumor	0.5114
613	HN12	HN12_[59576,17001]	PanCK+_PD-L1+	Tumor	0.6448
614	HN12	HN12_[59576,17001]	PanCK+_PD-L1+	Tumor	0.5105
615	HN12	HN12_[59576,17001]	PanCK+_PD-L1+	Tumor	0.3528
616	HN12	HN12_[59576,17001]	PanCK+_PD-L1+	Tumor	0.3956
617	HN12	HN12_[59576,17001]	PanCK+_PD-L1+	Tumor	0.3956
618	HN12	HN12_[59576,17001]	PanCK+_PD-L1+	Tumor	0.5178
619	HN12	HN12_[59576,17001]	PanCK+_PD-L1+	Tumor	0.5178
620	HN12	HN12_[59576,17001]	PanCK+_PD-L1+	Tumor	0.3403
621	HN12	HN12_[59576,17001]	PanCK+_PD-L1+	Tumor	0.4424
622	HN12	HN12_[59576,17001]	PanCK+_PD-L1+	Tumor	0.4424
623	HN12	HN12_[59576,17001]	PanCK+_PD-L1+	Tumor	0.4884
624	HN12	HN12_[59576,17001]	PanCK+_PD-L1+	Tumor	0.4884
625	HN12	HN12_[59576,17001]	PanCK+_PD-L1+	Tumor	0.378
626	HN12	HN12_[59576,17001]	PanCK+_PD-L1+	Tumor	0.378
627	HN12	HN12_[59576,17001]	PanCK+_PD-L1+	Stroma	0.3503
628	HN12	HN12_[59576,17001]	PanCK+_PD-L1+	Stroma	0.3503
629	HN12	HN12_[59576,17001]	PanCK+_PD-L1+	Tumor	0.5383
630	HN12	HN12_[59576,17001]	PanCK+_PD-L1+	Tumor	0.4383
631	HN12	HN12_[59576,17001]	PanCK+_PD-L1+	Tumor	0.638
632	HN12	HN12_[59576,17001]	PanCK+_PD-L1+	Tumor	0.4583
633	HN12	HN12_[59576,17001]	CD68+_PD-L1+	Stroma	0.5426
634	HN12	HN12_[59576,17001]	CD68+_PD-L1+	Stroma	0.5426
635	HN12	HN12_[59576,17001]	PanCK+_PD-L1+	Tumor	0.5337
636	HN12	HN12_[59576,17001]	PanCK+_PD-L1+	Tumor	0.3636
637	HN12	HN12_[59576,17001]	PanCK+_PD-L1+	Tumor	0.4663
638	HN12	HN12_[59576,17001]	PanCK+_PD-L1+	Tumor	0.4663
639	HN12	HN12_[59576,17001]	PanCK+_PD-L1+	Tumor	0.4162
640	HN12	HN12_[59576,17001]	PanCK+_PD-L1+	Tumor	0.3935
641	HN12	HN12_[59576,17001]	PanCK+_PD-L1+	Tumor	0.3935
642	HN12	HN12_[59576,17001]	PanCK+_PD-L1+	Tumor	0.4676
643	HN12	HN12_[59576,17001]	PanCK+_PD-L1+	Tumor	0.4676
644	HN12	HN12_[59576,17001]	PanCK+_PD-L1+	Tumor	0.5097
645	HN12	HN12_[59576,17001]	PanCK+_PD-L1+	Tumor	0.5097
646	HN12	HN12_[59576,17001]	PanCK+_PD-L1+	Tumor	0.3586
647	HN12	HN12_[59576,17001]	PanCK+_PD-L1+	Tumor	0.3586
648	HN12	HN12_[59576,17001]	PanCK+_PD-L1+	Tumor	0.3736
649	HN12	HN12_[59576,17001]	PanCK+_PD-L1+	Tumor	0.3736
650	HN12	HN12_[59576,17001]	PanCK+_PD-L1+	Tumor	0.4452
651	HN12	HN12_[59576,17001]	PanCK+_PD-L1+	Tumor	0.3489
652	HN12	HN12_[59576,17001]	PanCK+_PD-L1+	Tumor	0.4197
653	HN12	HN12_[59576,17001]	PanCK+_PD-L1+	Tumor	0.4197
654	HN12	HN12_[59576,17001]	PanCK+_PD-L1+	Tumor	0.5673
655	HN12	HN12_[59576,17001]	PanCK+_PD-L1+	Tumor	0.5673
656	HN12	HN12_[59576,17001]	PanCK+_PD-L1+	Tumor	0.4426
657	HN12	HN12_[59576,17001]	PanCK+_PD-L1+	Tumor	0.4426
658	HN12	HN12_[59576,17001]	PanCK+_PD-L1+	Tumor	0.3545
659	HN12	HN12_[59576,17001]	PanCK+_PD-L1+	Tumor	0.6695
660	HN12	HN12_[59576,17001]	PanCK+_PD-L1+	Tumor	0.6793
661	HN12	HN12_[59576,17001]	PanCK+_PD-L1+	Tumor	0.3554
662	HN12	HN12_[59576,17001]	PanCK+_PD-L1+	Tumor	0.4021
663	HN12	HN12_[59576,17001]	PanCK+_PD-L1+	Tumor	0.3526
664	HN12	HN12_[59576,17001]	PanCK+_PD-L1+	Tumor	0.4327
665	HN12	HN12_[59576,17001]	PanCK+_PD-L1+	Tumor	0.3321
666	HN12	HN12_[59576,17001]	PanCK+_PD-L1+	Tumor	0.3843
667	HN12	HN12_[59576,17001]	PanCK+_PD-L1+	Tumor	0.4739
668	HN12	HN12_[59576,17001]	PanCK+_PD-L1+	Tumor	0.4739
669	HN12	HN12_[59576,17001]	PanCK+_PD-L1+	Tumor	0.3677
670	HN12	HN12_[59576,17001]	PanCK+_PD-L1+	Tumor	0.3408
671	HN12	HN12_[59576,17001]	PanCK+_PD-L1+	Tumor	0.3408
672	HN12	HN12_[59576,17001]	PanCK+_PD-L1+	Tumor	0.4555
673	HN12	HN12_[59576,17001]	PanCK+_PD-L1+	Tumor	0.4555
674	HN12	HN12_[59576,17001]	PanCK+_PD-L1+	Stroma	0.3608
675	HN12	HN12_[59576,17001]	PanCK+_PD-L1+	Tumor	0.4778
676	HN12	HN12_[59576,17001]	PanCK+_PD-L1+	Tumor	0.4587
677	HN12	HN12_[59576,17001]	PanCK+_PD-L1+	Tumor	0.9001
678	HN12	HN12_[59576,17001]	PanCK+_PD-L1+	Tumor	0.6403
679	HN12	HN12_[59576,17001]	PanCK+_PD-L1+	Tumor	0.6403
680	HN12	HN12_[59576,17001]	PanCK+_PD-L1+	Tumor	0.5277
681	HN12	HN12_[59576,17001]	PanCK+_PD-L1+	Tumor	0.4713
682	HN12	HN12_[59576,17001]	PanCK+_PD-L1+	Tumor	0.4713
683	HN12	HN12_[59576,17001]	PanCK+_PD-L1+	Tumor	0.3468
684	HN12	HN12_[59576,17001]	PanCK+_PD-L1+	Tumor	0.3468
685	HN12	HN12_[59576,17001]	PanCK+_PD-L1+	Tumor	0.6226
686	HN12	HN12_[59576,17001]	PanCK+_PD-L1+	Tumor	0.4165
687	HN12	HN12_[59576,17001]	PanCK+_PD-L1+	Tumor	0.3926
688	HN12	HN12_[59576,17001]	PanCK+_PD-L1+	Tumor	0.3824
689	HN12	HN12_[59576,17001]	PanCK+_PD-L1+	Tumor	0.3824
690	HN12	HN12_[59576,17001]	PanCK+_PD-L1+	Tumor	0.3538
691	HN12	HN12_[59576,17001]	PanCK+_PD-L1+	Tumor	0.3846
692	HN12	HN12_[59576,17001]	PanCK+_PD-L1+	Tumor	0.3846
693	HN12	HN12_[59576,17001]	PanCK+_PD-L1+	Tumor	0.6078
694	HN12	HN12_[59576,17001]	PanCK+_PD-L1+	Tumor	0.6078
695	HN12	HN12_[59576,17001]	PanCK+_PD-L1+	Tumor	0.5068
696	HN12	HN12_[59576,17001]	PanCK+_PD-L1+	Tumor	0.5068
697	HN12	HN12_[59576,17001]	PanCK+_PD-L1+	Tumor	0.337
698	HN12	HN12_[59576,17001]	PanCK+_PD-L1+	Tumor	0.337
699	HN12	HN12_[59576,17001]	PanCK+_PD-L1+	Tumor	0.504
700	HN12	HN12_[59576,17001]	PanCK+_PD-L1+	Tumor	0.4793
701	HN12	HN12_[59576,17001]	PanCK+_PD-L1+	Tumor	0.4793
702	HN12	HN12_[59576,17001]	PanCK+_PD-L1+	Tumor	0.6431
703	HN12	HN12_[59576,17001]	PanCK+_PD-L1+	Tumor	0.3608
704	HN12	HN12_[59576,17001]	PanCK+_PD-L1+	Tumor	0.3608
705	HN12	HN12_[59576,17001]	CD68+_PD-L1+	Tumor	0.6094
706	HN12	HN12_[59576,17001]	PanCK+_PD-L1+	Tumor	0.3426
707	HN12	HN12_[59576,17001]	PanCK+_PD-L1+	Tumor	0.3426
708	HN12	HN12_[59576,17001]	PanCK+_PD-L1+	Tumor	0.4458
709	HN12	HN12_[59576,17001]	PanCK+_PD-L1+	Tumor	0.4458
710	HN12	HN12_[59576,17001]	PanCK+_PD-L1+	Tumor	0.4049
711	HN12	HN12_[59576,17001]	PanCK+_PD-L1+	Tumor	0.4049
712	HN12	HN12_[59576,17001]	PanCK+_PD-L1+	Tumor	0.3932
713	HN12	HN12_[59576,17001]	PanCK+_PD-L1+	Tumor	0.3932
714	HN12	HN12_[59576,17001]	PanCK+_PD-L1+	Tumor	0.3375
715	HN12	HN12_[59576,17001]	PanCK+_PD-L1+	Tumor	0.3375
716	HN12	HN12_[59576,17001]	PanCK+_PD-L1+	Tumor	0.3356
717	HN12	HN12_[59576,17001]	PanCK+_PD-L1+	Tumor	0.3356
718	HN12	HN12_[59576,17001]	PanCK+_PD-L1+	Tumor	0.9714
719	HN12	HN12_[59576,17001]	PanCK+_PD-L1+	Tumor	0.383
720	HN12	HN12_[59576,17001]	PanCK+_PD-L1+	Tumor	0.383
721	HN12	HN12_[59576,17001]	PanCK+_PD-L1+	Tumor	0.6171
722	HN12	HN12_[59576,17001]	PanCK+_PD-L1+	Tumor	0.6171
723	HN12	HN12_[59576,17001]	PanCK+_PD-L1+	Tumor	0.4478
724	HN12	HN12_[59576,17001]	PanCK+_PD-L1+	Tumor	0.4478
725	HN12	HN12_[59576,17001]	PanCK+_PD-L1+	Tumor	0.4381
726	HN12	HN12_[59576,17001]	PanCK+_PD-L1+	Tumor	0.5352
727	HN12	HN12_[59576,17001]	PanCK+_PD-L1+	Tumor	0.5352
728	HN12	HN12_[59576,17001]	PanCK+_PD-L1+	Tumor	0.3776
729	HN12	HN12_[59576,17001]	PanCK+_PD-L1+	Tumor	0.3776
730	HN12	HN12_[59576,17001]	PanCK+_PD-L1+	Tumor	0.4141
731	HN12	HN12_[59576,17001]	PanCK+_PD-L1+	Tumor	0.4141
732	HN12	HN12_[59576,17001]	PanCK+_PD-L1+	Tumor	0.4032
733	HN12	HN12_[59576,17001]	PanCK+_PD-L1+	Tumor	0.4032
734	HN12	HN12_[59576,17001]	PanCK+_PD-L1+	Tumor	0.3684
735	HN12	HN12_[59576,17001]	PanCK+_PD-L1+	Tumor	0.3684
736	HN12	HN12_[59576,17001]	PanCK+_PD-L1+	Tumor	0.5112
737	HN12	HN12_[59576,17001]	PanCK+_PD-L1+	Tumor	0.5426
738	HN12	HN12_[59576,17001]	PanCK+_PD-L1+	Tumor	0.5426
739	HN12	HN12_[59576,17001]	PanCK+_PD-L1+	Tumor	0.4079
740	HN12	HN12_[59576,17001]	PanCK+_PD-L1+	Tumor	0.4079
741	HN12	HN12_[59576,17001]	PanCK+_PD-L1+	Tumor	0.3743
742	HN12	HN12_[59576,17001]	PanCK+_PD-L1+	Tumor	0.3743
743	HN12	HN12_[59576,17001]	PanCK+_PD-L1+	Tumor	0.3742
744	HN12	HN12_[59576,17001]	PanCK+_PD-L1+	Tumor	0.3742
745	HN12	HN12_[59576,17001]	PanCK+_PD-L1+	Tumor	0.4045
746	HN12	HN12_[59576,17001]	PanCK+_PD-L1+	Tumor	0.4045
747	HN12	HN12_[59576,17001]	PanCK+_PD-L1+	Tumor	0.4962
748	HN12	HN12_[59576,17001]	PanCK+_PD-L1+	Tumor	0.4962
749	HN12	HN12_[59576,17001]	PanCK+_PD-L1+	Tumor	0.3914
750	HN12	HN12_[59576,17001]	PanCK+_PD-L1+	Tumor	0.3914
751	HN12	HN12_[59576,17001]	PanCK+_PD-L1+	Tumor	0.5538
752	HN12	HN12_[59576,17001]	PanCK+_PD-L1+	Tumor	0.4167
753	HN12	HN12_[59576,17001]	PanCK+_PD-L1+	Tumor	0.4404
754	HN12	HN12_[59576,17001]	PanCK+_PD-L1+	Tumor	0.3841
755	HN12	HN12_[59576,17001]	PanCK+_PD-L1+	Tumor	0.3841
756	HN12	HN12_[59576,17001]	PanCK+_PD-L1+	Tumor	0.3665
757	HN12	HN12_[59576,17001]	PanCK+_PD-L1+	Tumor	0.3665
758	HN12	HN12_[59576,17001]	PanCK+_PD-L1+	Tumor	0.3817
759	HN12	HN12_[59576,17001]	PanCK+_PD-L1+	Tumor	0.6929
760	HN12	HN12_[59576,17001]	PanCK+_PD-L1+	Tumor	0.3432
761	HN12	HN12_[59576,17001]	PanCK+_PD-L1+	Tumor	0.3432
762	HN12	HN12_[59576,17001]	PanCK+_PD-L1+	Tumor	0.4758
763	HN12	HN12_[59576,17001]	PanCK+_PD-L1+	Tumor	0.4758
764	HN12	HN12_[59576,17001]	PanCK+_PD-L1+	Tumor	0.5482
765	HN12	HN12_[59576,17001]	PanCK+_PD-L1+	Tumor	0.6282
766	HN12	HN12_[59576,17001]	PanCK+_PD-L1+	Tumor	0.4092
767	HN12	HN12_[59576,17001]	PanCK+_PD-L1+	Tumor	0.4509
768	HN12	HN12_[59576,17001]	CD68+_PD-L1+	Tumor	0.3358
769	HN12	HN12_[59576,17001]	PanCK+_PD-L1+	Tumor	0.44
770	HN12	HN12_[59576,17001]	PanCK+_PD-L1+	Tumor	0.44
771	HN12	HN12_[59576,17001]	PanCK+_PD-L1+	Tumor	0.3927
772	HN12	HN12_[59576,17001]	PanCK+_PD-L1+	Tumor	0.3581
773	HN12	HN12_[59576,17001]	PanCK+_PD-L1+	Tumor	0.3581
774	HN12	HN12_[59576,17001]	PanCK+_PD-L1+	Tumor	0.6695
775	HN12	HN12_[59576,17001]	PanCK+_PD-L1+	Tumor	0.6695
776	HN12	HN12_[59576,17001]	PanCK+_PD-L1+	Tumor	0.4783
777	HN12	HN12_[59576,17001]	PanCK+_PD-L1+	Tumor	0.3632
778	HN12	HN12_[59576,17001]	PanCK+_PD-L1+	Tumor	0.3632
779	HN12	HN12_[59576,17001]	PanCK+_PD-L1+	Tumor	0.5276
780	HN12	HN12_[59576,17001]	PanCK+_PD-L1+	Tumor	0.3676
781	HN12	HN12_[59576,17001]	PanCK+_PD-L1+	Tumor	0.3647
782	HN12	HN12_[59576,17001]	PanCK+_PD-L1+	Tumor	0.3647
783	HN12	HN12_[59576,17001]	PanCK+_PD-L1+	Tumor	0.5043
784	HN12	HN12_[59576,17001]	PanCK+_PD-L1+	Tumor	0.5043
785	HN12	HN12_[59576,17001]	PanCK+_PD-L1+	Tumor	0.405
786	HN12	HN12_[59576,17001]	PanCK+_PD-L1+	Tumor	0.405
787	HN12	HN12_[59576,17001]	PanCK+_PD-L1+	Tumor	0.4147
788	HN12	HN12_[59576,17001]	PanCK+_PD-L1+	Tumor	0.4147
789	HN12	HN12_[59576,17001]	PanCK+_PD-L1+	Tumor	0.3644
790	HN12	HN12_[59576,17001]	PanCK+_PD-L1+	Tumor	0.3644
791	HN12	HN12_[59576,17001]	PanCK+_PD-L1+	Tumor	0.5831
792	HN12	HN12_[59576,17001]	PanCK+_PD-L1+	Tumor	0.3565
793	HN12	HN12_[59576,17001]	PanCK+_PD-L1+	Tumor	0.3565
794	HN12	HN12_[59576,17001]	PanCK+_PD-L1+	Tumor	0.5574
795	HN12	HN12_[59576,17001]	PanCK+_PD-L1+	Stroma	0.3486
796	HN12	HN12_[59576,17001]	PanCK+_PD-L1+	Stroma	0.3486
797	HN12	HN12_[59576,17001]	PanCK+_PD-L1+	Tumor	0.3627
798	HN12	HN12_[59576,17001]	PanCK+_PD-L1+	Tumor	0.4442
799	HN12	HN12_[59576,17001]	PanCK+_PD-L1+	Tumor	0.3615
800	HN12	HN12_[59576,17001]	PanCK+_PD-L1+	Tumor	0.3615
801	HN12	HN12_[59576,17001]	PanCK+_PD-L1+	Tumor	0.3296
802	HN12	HN12_[59576,17001]	PanCK+_PD-L1+	Tumor	0.3296
803	HN12	HN12_[59576,17001]	PanCK+_PD-L1+	Tumor	0.7217
804	HN12	HN12_[59576,17001]	PanCK+_PD-L1+	Tumor	0.6126
805	HN12	HN12_[59576,17001]	PanCK+_PD-L1+	Tumor	0.6126
806	HN12	HN12_[59576,17001]	PanCK+_PD-L1+	Tumor	0.5015
807	HN12	HN12_[59576,17001]	PanCK+_PD-L1+	Tumor	0.5015
808	HN12	HN12_[59576,17001]	PanCK+_PD-L1+	Tumor	0.3636
809	HN12	HN12_[59576,17001]	PanCK+_PD-L1+	Tumor	0.3872
810	HN12	HN12_[59576,17001]	PanCK+_PD-L1+	Tumor	0.3872
811	HN12	HN12_[59576,17001]	PanCK+_PD-L1+	Tumor	0.4916
812	HN12	HN12_[59576,17001]	PanCK+_PD-L1+	Tumor	0.4916
813	HN12	HN12_[59576,17001]	PanCK+_PD-L1+	Tumor	0.3989
814	HN12	HN12_[59576,17001]	PanCK+_PD-L1+	Tumor	0.3989
815	HN12	HN12_[59576,17001]	PanCK+_PD-L1+	Tumor	0.463
816	HN12	HN12_[59576,17001]	PanCK+_PD-L1+	Tumor	0.4462
817	HN12	HN12_[59576,17001]	PanCK+_PD-L1+	Tumor	0.4462
818	HN12	HN12_[59576,17001]	PanCK+_PD-L1+	Tumor	0.5711
819	HN12	HN12_[59576,17001]	PanCK+_PD-L1+	Tumor	0.4716
820	HN12	HN12_[59576,17001]	PanCK+_PD-L1+	Tumor	0.4716
821	HN12	HN12_[59576,17001]	PanCK+_PD-L1+	Tumor	0.4581
822	HN12	HN12_[59576,17001]	PanCK+_PD-L1+	Tumor	0.4581
823	HN12	HN12_[59576,17001]	PanCK+_PD-L1+	Tumor	0.4159
824	HN12	HN12_[59576,17001]	PanCK+_PD-L1+	Tumor	0.3467
825	HN12	HN12_[59576,17001]	PanCK+_PD-L1+	Tumor	0.3467
826	HN12	HN12_[59576,17001]	PanCK+_PD-L1+	Tumor	0.545
827	HN12	HN12_[59576,17001]	PanCK+_PD-L1+	Tumor	0.4499
828	HN12	HN12_[59576,17001]	PanCK+_PD-L1+	Tumor	0.3922
829	HN12	HN12_[59576,17001]	PanCK+_PD-L1+	Tumor	0.3922
830	HN12	HN12_[59576,17001]	PanCK+_PD-L1+	Tumor	0.3549
831	HN12	HN12_[59576,17001]	PanCK+_PD-L1+	Tumor	0.3549
832	HN12	HN12_[59576,17001]	PanCK+_PD-L1+	Tumor	0.3874
833	HN12	HN12_[59576,17001]	PanCK+_PD-L1+	Tumor	0.3874
834	HN12	HN12_[59576,17001]	PanCK+_PD-L1+	Tumor	0.4748
835	HN12	HN12_[59576,17001]	PanCK+_PD-L1+	Tumor	0.5966
836	HN12	HN12_[59576,17001]	PanCK+_PD-L1+	Tumor	0.5966
837	HN12	HN12_[59576,17001]	PanCK+_PD-L1+	Tumor	0.3657
838	HN12	HN12_[59576,17001]	PanCK+_PD-L1+	Tumor	0.3657
839	HN12	HN12_[59576,17001]	PanCK+_PD-L1+	Tumor	0.4256
840	HN12	HN12_[59576,17001]	PanCK+_PD-L1+	Tumor	0.4256
841	HN12	HN12_[59576,17001]	PanCK+_PD-L1+	Tumor	0.3986
842	HN12	HN12_[59576,17001]	PanCK+_PD-L1+	Tumor	0.3986
843	HN12	HN12_[59576,17001]	PanCK+_PD-L1+	Tumor	0.5079
844	HN12	HN12_[59576,17001]	PanCK+_PD-L1+	Tumor	0.4502
845	HN12	HN12_[59576,17001]	PanCK+_PD-L1+	Tumor	0.4502
846	HN12	HN12_[59576,17001]	PanCK+_PD-L1+	Tumor	0.5153
847	HN12	HN12_[59576,17001]	PanCK+_PD-L1+	Tumor	0.5153
848	HN12	HN12_[59576,17001]	PanCK+_PD-L1+	Tumor	0.4574
849	HN12	HN12_[59576,17001]	PanCK+_PD-L1+	Tumor	0.4711
850	HN12	HN12_[59576,17001]	PanCK+_PD-L1+	Tumor	0.4711
851	HN12	HN12_[59576,17001]	PanCK+_PD-L1+	Tumor	0.4607
852	HN12	HN12_[59576,17001]	PanCK+_PD-L1+	Tumor	0.5406
853	HN12	HN12_[59576,17001]	CD68+_PD-L1+	Tumor	0.5506
854	HN12	HN12_[59576,17001]	CD68+_PD-L1+	Tumor	0.5506
855	HN12	HN12_[59576,17001]	PanCK+_PD-L1+	Tumor	0.4484
856	HN12	HN12_[59576,17001]	PanCK+_PD-L1+	Tumor	0.4484
857	HN12	HN12_[59576,17001]	PanCK+_PD-L1+	Tumor	0.4589
858	HN12	HN12_[59576,17001]	PanCK+_PD-L1+	Tumor	0.4589
859	HN12	HN12_[59576,17001]	PanCK+_PD-L1+	Tumor	0.4883
860	HN12	HN12_[59576,17001]	PanCK+_PD-L1+	Tumor	0.4883
861	HN12	HN12_[59576,17001]	PanCK+_PD-L1+	Tumor	0.331
862	HN12	HN12_[59576,17001]	PanCK+_PD-L1+	Tumor	0.4722
863	HN12	HN12_[59576,17001]	PanCK+_PD-L1+	Tumor	0.4722
864	HN12	HN12_[59576,17001]	PanCK+_PD-L1+	Tumor	0.3542
865	HN12	HN12_[59576,17001]	PanCK+_PD-L1+	Tumor	0.3542
866	HN12	HN12_[59576,17001]	PanCK+_PD-L1+	Tumor	0.4185
867	HN12	HN12_[59576,17001]	PanCK+_PD-L1+	Tumor	0.4185
868	HN12	HN12_[59576,17001]	PanCK+_PD-L1+	Tumor	0.4954
869	HN12	HN12_[59576,17001]	PanCK+_PD-L1+	Tumor	0.4954
870	HN12	HN12_[59576,17001]	PanCK+_PD-L1+	Tumor	0.5751
871	HN12	HN12_[59576,17001]	CD68+_PD-L1+	Tumor	0.5966
872	HN12	HN12_[59576,17001]	CD68+_PD-L1+	Tumor	0.5966
873	HN12	HN12_[59576,17001]	PanCK+_PD-L1+	Tumor	0.4416
874	HN12	HN12_[59576,17001]	PanCK+_PD-L1+	Tumor	0.4416
875	HN12	HN12_[59576,17001]	PanCK+_PD-L1+	Tumor	0.4928
876	HN12	HN12_[59576,17001]	PanCK+_PD-L1+	Tumor	0.4928
877	HN12	HN12_[59576,17001]	PanCK+_PD-L1+	Tumor	0.3415
878	HN12	HN12_[59576,17001]	PanCK+_PD-L1+	Tumor	0.3415
879	HN12	HN12_[59576,17001]	PanCK+_PD-L1+	Tumor	0.3736
880	HN12	HN12_[59576,17001]	PanCK+_PD-L1+	Tumor	0.3736
881	HN12	HN12_[59576,17001]	PanCK+_PD-L1+	Tumor	0.4409
882	HN12	HN12_[59576,17001]	PanCK+_PD-L1+	Tumor	0.5312
883	HN12	HN12_[59576,17001]	PanCK+_PD-L1+	Tumor	0.5312
884	HN12	HN12_[59576,17001]	PanCK+_PD-L1+	Tumor	0.3538
885	HN12	HN12_[59576,17001]	PanCK+_PD-L1+	Tumor	0.3538
886	HN12	HN12_[59576,17001]	PanCK+_PD-L1+	Tumor	0.3678
887	HN12	HN12_[59576,17001]	PanCK+_PD-L1+	Tumor	0.3678
888	HN12	HN12_[59576,17001]	PanCK+_PD-L1+	Tumor	0.3461
889	HN12	HN12_[59576,17001]	PanCK+_PD-L1+	Tumor	0.3461
890	HN12	HN12_[59576,17001]	PanCK+_PD-L1+	Tumor	0.3805
891	HN12	HN12_[59576,17001]	PanCK+_PD-L1+	Tumor	0.3805
892	HN12	HN12_[59576,17001]	PanCK+_PD-L1+	Tumor	0.356
893	HN12	HN12_[59576,17001]	PanCK+_PD-L1+	Tumor	0.4967
894	HN12	HN12_[59576,17001]	PanCK+_PD-L1+	Tumor	0.4967
895	HN12	HN12_[59576,17001]	PanCK+_PD-L1+	Tumor	0.6454
896	HN12	HN12_[59576,17001]	PanCK+_PD-L1+	Tumor	0.6454
897	HN12	HN12_[59576,17001]	PanCK+_PD-L1+	Tumor	0.3664
898	HN12	HN12_[59576,17001]	PanCK+_PD-L1+	Tumor	0.3664
899	HN12	HN12_[59576,17001]	PanCK+_PD-L1+	Tumor	0.3392
900	HN12	HN12_[59576,17001]	PanCK+_PD-L1+	Tumor	0.3392
901	HN12	HN12_[59576,17001]	PanCK+_PD-L1+	Tumor	0.6028
902	HN12	HN12_[59576,17001]	PanCK+_PD-L1+	Tumor	0.6028
903	HN12	HN12_[59576,17001]	PanCK+_PD-L1+	Tumor	0.4163
904	HN12	HN12_[59576,17001]	PanCK+_PD-L1+	Tumor	0.3567
905	HN12	HN12_[59576,17001]	PanCK+_PD-L1+	Tumor	0.3567
906	HN12	HN12_[59576,17001]	PanCK+_PD-L1+	Tumor	0.3483
907	HN12	HN12_[59576,17001]	PanCK+_PD-L1+	Tumor	0.3483
908	HN12	HN12_[59576,17001]	PanCK+_PD-L1+	Tumor	0.4132
909	HN12	HN12_[59576,17001]	PanCK+_PD-L1+	Tumor	0.4132
910	HN12	HN12_[59576,17001]	PanCK+_PD-L1+	Tumor	0.358
911	HN12	HN12_[59576,17001]	PanCK+_PD-L1+	Tumor	0.3335
912	HN12	HN12_[59576,17001]	PanCK+_PD-L1+	Tumor	0.3335
913	HN12	HN12_[59576,17001]	PanCK+_PD-L1+	Tumor	0.4726
914	HN12	HN12_[59576,17001]	PanCK+_PD-L1+	Tumor	0.4726
915	HN12	HN12_[59576,17001]	PanCK+_PD-L1+	Tumor	0.6071
916	HN12	HN12_[59576,17001]	PanCK+_PD-L1+	Tumor	0.6071
917	HN12	HN12_[59576,17001]	PanCK+_PD-L1+	Tumor	0.3802
918	HN12	HN12_[59576,17001]	PanCK+_PD-L1+	Tumor	0.3802
919	HN12	HN12_[59576,17001]	PanCK+_PD-L1+	Tumor	0.4454
920	HN12	HN12_[59576,17001]	PanCK+_PD-L1+	Tumor	0.3873
921	HN12	HN12_[59576,17001]	PanCK+_PD-L1+	Tumor	0.3873
922	HN12	HN12_[59576,17001]	PanCK+_PD-L1+	Tumor	0.3963
923	HN12	HN12_[59576,17001]	PanCK+_PD-L1+	Tumor	0.3963
924	HN12	HN12_[59576,17001]	PanCK+_PD-L1+	Tumor	0.3448
925	HN12	HN12_[59576,17001]	PanCK+_PD-L1+	Tumor	0.3448
926	HN12	HN12_[59576,17001]	PanCK+_PD-L1+	Tumor	0.3421
927	HN12	HN12_[59576,17001]	CD68+_PD-L1+	Stroma	0.3878
928	HN12	HN12_[59576,17001]	CD68+_PD-L1+	Stroma	0.3878
929	HN12	HN12_[59576,17001]	PanCK+_PD-L1+	Tumor	0.467
930	HN12	HN12_[59576,17001]	PanCK+_PD-L1+	Tumor	0.467
931	HN12	HN12_[59576,17001]	PanCK+_PD-L1+	Tumor	0.3762
932	HN12	HN12_[59576,17001]	PanCK+_PD-L1+	Tumor	0.3762
933	HN12	HN12_[59576,17001]	PanCK+_PD-L1+	Tumor	0.4826
934	HN12	HN12_[59576,17001]	PanCK+_PD-L1+	Tumor	0.4826
935	HN12	HN12_[59576,17001]	PanCK+_PD-L1+	Tumor	0.3995
936	HN12	HN12_[59576,17001]	PanCK+_PD-L1+	Tumor	0.3995
937	HN12	HN12_[59576,17001]	PanCK+_PD-L1+	Tumor	0.5106
938	HN12	HN12_[59576,17001]	PanCK+_PD-L1+	Tumor	0.5106
939	HN12	HN12_[59576,17001]	PanCK+_PD-L1+	Tumor	0.4607
940	HN12	HN12_[59576,17001]	PanCK+_PD-L1+	Tumor	0.4607
941	HN12	HN12_[59576,17001]	PanCK+_PD-L1+	Tumor	0.5623
942	HN12	HN12_[59576,17001]	PanCK+_PD-L1+	Tumor	0.3403
943	HN12	HN12_[59576,17001]	PanCK+_PD-L1+	Tumor	0.3403
944	HN12	HN12_[59576,17001]	PanCK+_PD-L1+	Tumor	0.3535
945	HN12	HN12_[59576,17001]	PanCK+_PD-L1+	Tumor	0.3535
946	HN12	HN12_[59576,17001]	PanCK+_PD-L1+	Tumor	0.3704
947	HN12	HN12_[59576,17001]	PanCK+_PD-L1+	Tumor	0.3704
948	HN12	HN12_[59576,17001]	PanCK+_PD-L1+	Tumor	0.3765
949	HN12	HN12_[59576,17001]	PanCK+_PD-L1+	Tumor	0.3765
950	HN12	HN12_[59576,17001]	PanCK+_PD-L1+	Tumor	0.495
951	HN12	HN12_[59576,17001]	PanCK+_PD-L1+	Tumor	0.3376
952	HN12	HN12_[59576,17001]	PanCK+_PD-L1+	Tumor	0.3376
953	HN12	HN12_[59576,17001]	PanCK+_PD-L1+	Tumor	0.4526
954	HN12	HN12_[59576,17001]	PanCK+_PD-L1+	Tumor	0.3414
955	HN12	HN12_[59576,17001]	PanCK+_PD-L1+	Tumor	0.3414
956	HN12	HN12_[59576,17001]	PanCK+_PD-L1+	Tumor	0.4158
957	HN12	HN12_[59576,17001]	PanCK+_PD-L1+	Tumor	0.4158
958	HN12	HN12_[59576,17001]	PanCK+_PD-L1+	Tumor	0.4001
959	HN12	HN12_[59576,17001]	PanCK+_PD-L1+	Tumor	0.4001
960	HN12	HN12_[59576,17001]	PanCK+_PD-L1+	Tumor	0.5009
961	HN12	HN12_[59576,17001]	PanCK+_PD-L1+	Tumor	0.5009
962	HN12	HN12_[59576,17001]	PanCK+_PD-L1+	Tumor	0.3365
963	HN12	HN12_[59576,17001]	PanCK+_PD-L1+	Tumor	0.3365
964	HN12	HN12_[59576,17001]	PanCK+_PD-L1+	Tumor	0.6184
965	HN12	HN12_[59576,17001]	PanCK+_PD-L1+	Tumor	0.6184
966	HN12	HN12_[59576,17001]	PanCK+_PD-L1+	Tumor	0.39
967	HN12	HN12_[59576,17001]	PanCK+_PD-L1+	Tumor	0.39
968	HN12	HN12_[59576,17001]	PanCK+_PD-L1+	Tumor	0.5948
969	HN12	HN12_[59576,17001]	PanCK+_PD-L1+	Tumor	0.5948
970	HN12	HN12_[59576,17001]	PanCK+_PD-L1+	Tumor	0.406
971	HN12	HN12_[59576,17001]	PanCK+_PD-L1+	Tumor	0.406
972	HN12	HN12_[59576,17001]	PanCK+_PD-L1+	Tumor	0.4509
973	HN12	HN12_[59576,17001]	CD68+_PD-L1+	Tumor	0.3956
974	HN12	HN12_[59576,17001]	CD68+_PD-L1+	Tumor	0.3956
975	HN12	HN12_[59576,17001]	PanCK+_PD-L1+	Tumor	0.6066
976	HN12	HN12_[59576,17001]	PanCK+_PD-L1+	Tumor	0.6066
977	HN12	HN12_[59576,17001]	PanCK+_PD-L1+	Tumor	0.429
978	HN12	HN12_[59576,17001]	PanCK+_PD-L1+	Tumor	0.429
979	HN12	HN12_[59576,17001]	PanCK+_PD-L1+	Tumor	0.5174
980	HN12	HN12_[59576,17001]	PanCK+_PD-L1+	Tumor	0.5174
981	HN12	HN12_[59576,17001]	PanCK+_PD-L1+	Tumor	0.3355
982	HN12	HN12_[59576,17001]	PanCK+_PD-L1+	Tumor	0.3355
983	HN12	HN12_[59576,17001]	PanCK+_PD-L1+	Tumor	0.3912
984	HN12	HN12_[59576,17001]	PanCK+_PD-L1+	Tumor	0.3912
985	HN12	HN12_[59576,17001]	PanCK+_PD-L1+	Tumor	0.4175
986	HN12	HN12_[59576,17001]	PanCK+_PD-L1+	Tumor	0.4175
987	HN12	HN12_[59576,17001]	PanCK+_PD-L1+	Tumor	0.3415
988	HN12	HN12_[59576,17001]	PanCK+_PD-L1+	Tumor	0.3415
989	HN12	HN12_[59576,17001]	PanCK+_PD-L1+	Tumor	0.4029
990	HN12	HN12_[59576,17001]	PanCK+_PD-L1+	Tumor	0.4029
991	HN12	HN12_[59576,17001]	PanCK+_PD-L1+	Tumor	0.3839
992	HN12	HN12_[59576,17001]	PanCK+_PD-L1+	Tumor	0.3839
993	HN12	HN12_[59576,17001]	PanCK+_PD-L1+	Tumor	0.3381
994	HN12	HN12_[59576,17001]	PanCK+_PD-L1+	Tumor	0.3381
995	HN12	HN12_[59576,17001]	PanCK+_PD-L1+	Tumor	0.5458
996	HN12	HN12_[59576,17001]	PanCK+_PD-L1+	Tumor	0.4826
997	HN12	HN12_[59576,17001]	PanCK+_PD-L1+	Tumor	0.4826
998	HN12	HN12_[59576,17001]	PanCK+_PD-L1+	Tumor	0.4702
999	HN12	HN12_[59576,17001]	PanCK+_PD-L1+	Tumor	0.4702
1000	HN12	HN12_[59576,17001]	PanCK+_PD-L1+	Tumor	0.4276
1001	HN12	HN12_[59576,17001]	PanCK+_PD-L1+	Tumor	0.4276
1002	HN12	HN12_[59576,17001]	PanCK+_PD-L1+	Tumor	0.5275
1003	HN12	HN12_[59576,17001]	PanCK+_PD-L1+	Tumor	0.5275
1004	HN12	HN12_[59576,17001]	PanCK+_PD-L1+	Tumor	0.3998
1005	HN12	HN12_[59576,17001]	PanCK+_PD-L1+	Tumor	0.3998
1006	HN12	HN12_[59576,17001]	PanCK+_PD-L1+	Tumor	0.4354
1007	HN12	HN12_[59576,17001]	PanCK+_PD-L1+	Tumor	0.4354
1008	HN12	HN12_[59576,17001]	PanCK+_PD-L1+	Tumor	0.444
1009	HN12	HN12_[59576,17001]	PanCK+_PD-L1+	Tumor	0.444
1010	HN12	HN12_[59576,17001]	CD68+_PD-L1+	Tumor	0.5559
1011	HN12	HN12_[59576,17001]	PanCK+_PD-L1+	Tumor	0.3329
1012	HN12	HN12_[59576,17001]	PanCK+_PD-L1+	Tumor	0.3329
1013	HN12	HN12_[59576,17001]	CD68+_PD-L1+	Tumor	0.5911
1014	HN12	HN12_[59576,17001]	PanCK+_PD-L1+	Tumor	0.4966
1015	HN12	HN12_[59576,17001]	PanCK+_PD-L1+	Tumor	0.4966
1016	HN12	HN12_[59576,17001]	PanCK+_PD-L1+	Tumor	0.3481
1017	HN12	HN12_[59576,17001]	PanCK+_PD-L1+	Tumor	0.3481
1018	HN12	HN12_[59576,17001]	PanCK+_PD-L1+	Stroma	0.4669
1019	HN12	HN12_[59576,17001]	PanCK+_PD-L1+	Stroma	0.4669
1020	HN12	HN12_[59576,17001]	PanCK+_PD-L1+	Tumor	0.3355
1021	HN12	HN12_[59576,17001]	PanCK+_PD-L1+	Tumor	0.3355
1022	HN12	HN12_[59576,17001]	PanCK+_PD-L1+	Tumor	0.4296
1023	HN12	HN12_[59576,17001]	PanCK+_PD-L1+	Tumor	0.4296
1024	HN12	HN12_[59576,17001]	PanCK+_PD-L1+	Tumor	0.3457
1025	HN12	HN12_[59576,17001]	PanCK+_PD-L1+	Tumor	0.3457
1026	HN12	HN12_[59576,17001]	PanCK+_PD-L1+	Tumor	0.4925
1027	HN12	HN12_[59576,17001]	PanCK+_PD-L1+	Tumor	0.4925
1028	HN12	HN12_[59576,17001]	PanCK+_PD-L1+	Tumor	0.3679
1029	HN12	HN12_[59576,17001]	PanCK+_PD-L1+	Tumor	0.3679
1030	HN12	HN12_[59576,17001]	PanCK+_PD-L1+	Tumor	0.4404
1031	HN12	HN12_[59576,17001]	PanCK+_PD-L1+	Tumor	0.4404
1032	HN12	HN12_[59576,17001]	PanCK+_PD-L1+	Tumor	0.5998
1033	HN12	HN12_[59576,17001]	PanCK+_PD-L1+	Tumor	0.5998
1034	HN12	HN12_[59576,17001]	PanCK+_PD-L1+	Tumor	0.3955
1035	HN12	HN12_[59576,17001]	PanCK+_PD-L1+	Tumor	0.3955
1036	HN12	HN12_[59576,17001]	PanCK+_PD-L1+	Tumor	0.5324
1037	HN12	HN12_[59576,17001]	PanCK+_PD-L1+	Tumor	0.5324
1038	HN12	HN12_[59576,17001]	PanCK+_PD-L1+	Tumor	0.4524
1039	HN12	HN12_[59576,17001]	PanCK+_PD-L1+	Tumor	0.4524
1040	HN12	HN12_[59576,17001]	PanCK+_PD-L1+	Tumor	0.3652
1041	HN12	HN12_[59576,17001]	PanCK+_PD-L1+	Tumor	0.3652
1042	HN12	HN12_[59576,17001]	PanCK+_PD-L1+	Tumor	0.6189
1043	HN12	HN12_[59576,17001]	PanCK+_PD-L1+	Tumor	0.3799
1044	HN12	HN12_[59576,17001]	PanCK+_PD-L1+	Tumor	0.3452
1045	HN12	HN12_[59576,17001]	PanCK+_PD-L1+	Tumor	0.3452
1046	HN12	HN12_[59576,17001]	PanCK+_PD-L1+	Tumor	0.402
1047	HN12	HN12_[59576,17001]	PanCK+_PD-L1+	Tumor	0.402
1048	HN12	HN12_[59576,17001]	PanCK+_PD-L1+	Tumor	0.4627
1049	HN12	HN12_[59576,17001]	PanCK+_PD-L1+	Tumor	0.4627
1050	HN12	HN12_[59576,17001]	CD68+_PD-L1+	Tumor	0.3491
1051	HN12	HN12_[59576,17001]	CD68+_PD-L1+	Tumor	0.3491
1052	HN12	HN12_[59576,17001]	PanCK+_PD-L1+	Tumor	0.336
1053	HN12	HN12_[59576,17001]	PanCK+_PD-L1+	Tumor	0.6268
1054	HN12	HN12_[59576,17001]	PanCK+_PD-L1+	Tumor	0.6268
1055	HN12	HN12_[59576,17001]	PanCK+_PD-L1+	Tumor	0.7738
1056	HN12	HN12_[59576,17001]	PanCK+_PD-L1+	Tumor	0.7738
1057	HN12	HN12_[59576,17001]	PanCK+_PD-L1+	Tumor	0.4317
1058	HN12	HN12_[59576,17001]	PanCK+_PD-L1+	Tumor	0.4317
1059	HN12	HN12_[59576,17001]	PanCK+_PD-L1+	Tumor	0.4054
1060	HN12	HN12_[59576,17001]	PanCK+_PD-L1+	Tumor	0.4054
1061	HN12	HN12_[59576,17001]	PanCK+_PD-L1+	Tumor	0.4294
1062	HN12	HN12_[59576,17001]	PanCK+_PD-L1+	Tumor	0.4294
1063	HN12	HN12_[59576,17001]	PanCK+_PD-L1+	Tumor	0.3548
1064	HN12	HN12_[59576,17001]	PanCK+_PD-L1+	Tumor	0.3548
1065	HN12	HN12_[59576,17001]	PanCK+_PD-L1+	Tumor	0.5381
1066	HN12	HN12_[59576,17001]	PanCK+_PD-L1+	Tumor	0.5381
1067	HN12	HN12_[59576,17001]	CD68+_PD-L1+	Tumor	0.4155
1068	HN12	HN12_[59576,17001]	CD68+_PD-L1+	Tumor	0.4155
1069	HN12	HN12_[59576,17001]	PanCK+_PD-L1+	Tumor	0.5759
1070	HN12	HN12_[59576,17001]	PanCK+_PD-L1+	Tumor	0.5759
1071	HN12	HN12_[59576,17001]	PanCK+_PD-L1+	Tumor	0.5024
1072	HN12	HN12_[59576,17001]	PanCK+_PD-L1+	Tumor	0.5024
1073	HN12	HN12_[59576,17001]	PanCK+_PD-L1+	Tumor	0.4941
1074	HN12	HN12_[59576,17001]	PanCK+_PD-L1+	Tumor	0.3429
1075	HN12	HN12_[59576,17001]	PanCK+_PD-L1+	Tumor	0.3429
1076	HN12	HN12_[59576,17001]	PanCK+_PD-L1+	Tumor	0.4176
1077	HN12	HN12_[59576,17001]	PanCK+_PD-L1+	Tumor	0.4176
1078	HN12	HN12_[59576,17001]	PanCK+_PD-L1+	Tumor	0.4119
1079	HN12	HN12_[59576,17001]	PanCK+_PD-L1+	Tumor	0.4119
1080	HN12	HN12_[59576,17001]	PanCK+_PD-L1+	Tumor	0.3574
1081	HN12	HN12_[59576,17001]	PanCK+_PD-L1+	Tumor	0.3574
1082	HN12	HN12_[59576,17001]	PanCK+_PD-L1+	Tumor	0.4401
1083	HN12	HN12_[59576,17001]	PanCK+_PD-L1+	Tumor	0.4401
1084	HN12	HN12_[59576,17001]	PanCK+_PD-L1+	Tumor	0.5091
1085	HN12	HN12_[59576,17001]	PanCK+_PD-L1+	Tumor	0.3296
1086	HN12	HN12_[59576,17001]	PanCK+_PD-L1+	Tumor	0.3715
1087	HN12	HN12_[59576,17001]	PanCK+_PD-L1+	Tumor	0.3715
1088	HN12	HN12_[59576,17001]	PanCK+_PD-L1+	Tumor	0.3316
1089	HN12	HN12_[59576,17001]	PanCK+_PD-L1+	Tumor	0.3316
1090	HN12	HN12_[59576,17001]	PanCK+_PD-L1+	Tumor	0.6141
1091	HN12	HN12_[59576,17001]	PanCK+_PD-L1+	Tumor	0.6141
1092	HN12	HN12_[59576,17001]	PanCK+_PD-L1+	Tumor	0.3672
1093	HN12	HN12_[59576,17001]	PanCK+_PD-L1+	Tumor	0.3672
1094	HN12	HN12_[59576,17001]	PanCK+_PD-L1+	Tumor	0.343
1095	HN12	HN12_[59576,17001]	PanCK+_PD-L1+	Tumor	0.343
1096	HN12	HN12_[59576,17001]	PanCK+_PD-L1+	Tumor	0.3733
1097	HN12	HN12_[59576,17001]	PanCK+_PD-L1+	Tumor	0.3733
1098	HN12	HN12_[59576,17001]	PanCK+_PD-L1+	Tumor	0.6195
1099	HN12	HN12_[59576,17001]	PanCK+_PD-L1+	Tumor	0.6195
1100	HN12	HN12_[59576,17001]	PanCK+_PD-L1+	Tumor	0.7469
1101	HN12	HN12_[59576,17001]	PanCK+_PD-L1+	Tumor	0.7469
1102	HN12	HN12_[59576,17001]	PanCK+_PD-L1+	Tumor	0.5443
1103	HN12	HN12_[59576,17001]	PanCK+_PD-L1+	Tumor	0.5443
1104	HN12	HN12_[59576,17001]	PanCK+_PD-L1+	Tumor	0.7133
1105	HN12	HN12_[59576,17001]	PanCK+_PD-L1+	Tumor	0.6085
1106	HN12	HN12_[59576,17001]	PanCK+_PD-L1+	Tumor	0.4106
1107	HN12	HN12_[59576,17001]	PanCK+_PD-L1+	Tumor	0.4106
1108	HN12	HN12_[59576,17001]	PanCK+_PD-L1+	Tumor	0.483
1109	HN12	HN12_[59576,17001]	PanCK+_PD-L1+	Tumor	0.483
1110	HN12	HN12_[59576,17001]	CD68+_PD-L1+	Stroma	0.4181
1111	HN12	HN12_[59576,17001]	CD68+_PD-L1+	Stroma	0.4181
1112	HN12	HN12_[59576,17001]	PanCK+_PD-L1+	Tumor	0.4635
1113	HN12	HN12_[59576,17001]	PanCK+_PD-L1+	Tumor	0.4635
1114	HN12	HN12_[59576,17001]	PanCK+_PD-L1+	Tumor	0.6663
1115	HN12	HN12_[59576,17001]	PanCK+_PD-L1+	Tumor	0.6663
1116	HN12	HN12_[59576,17001]	PanCK+_PD-L1+	Tumor	0.409
1117	HN12	HN12_[59576,17001]	PanCK+_PD-L1+	Tumor	0.409
1118	HN12	HN12_[59576,17001]	PanCK+_PD-L1+	Tumor	0.5173
1119	HN12	HN12_[59576,17001]	PanCK+_PD-L1+	Tumor	0.3349
1120	HN12	HN12_[59576,17001]	PanCK+_PD-L1+	Tumor	0.3349
1121	HN12	HN12_[59576,17001]	PanCK+_PD-L1+	Tumor	0.3621
1122	HN12	HN12_[59576,17001]	PanCK+_PD-L1+	Tumor	0.3621
1123	HN12	HN12_[59576,17001]	PanCK+_PD-L1+	Tumor	0.4045
1124	HN12	HN12_[59576,17001]	PanCK+_PD-L1+	Tumor	0.4045
1125	HN12	HN12_[59576,17001]	PanCK+_PD-L1+	Tumor	0.4232
1126	HN12	HN12_[59576,17001]	PanCK+_PD-L1+	Tumor	0.3462
1127	HN12	HN12_[59576,17001]	PanCK+_PD-L1+	Tumor	0.3462
1128	HN12	HN12_[59576,17001]	PanCK+_PD-L1+	Tumor	0.4649
1129	HN12	HN12_[59576,17001]	PanCK+_PD-L1+	Tumor	0.4649
1130	HN12	HN12_[59576,17001]	PanCK+_PD-L1+	Tumor	0.5383
1131	HN12	HN12_[59576,17001]	PanCK+_PD-L1+	Tumor	0.3763
1132	HN12	HN12_[59576,17001]	PanCK+_PD-L1+	Tumor	0.3763
1133	HN12	HN12_[59576,17001]	PanCK+_PD-L1+	Tumor	0.4096
1134	HN12	HN12_[59576,17001]	PanCK+_PD-L1+	Tumor	0.4096
1135	HN12	HN12_[59576,17001]	PanCK+_PD-L1+	Tumor	0.4743
1136	HN12	HN12_[59576,17001]	PanCK+_PD-L1+	Tumor	0.7015
1137	HN12	HN12_[59576,17001]	PanCK+_PD-L1+	Tumor	0.7015
1138	HN12	HN12_[59576,17001]	PanCK+_PD-L1+	Tumor	0.3674
1139	HN12	HN12_[59576,17001]	PanCK+_PD-L1+	Tumor	0.3674
1140	HN12	HN12_[59576,17001]	PanCK+_PD-L1+	Tumor	0.4448
1141	HN12	HN12_[59576,17001]	PanCK+_PD-L1+	Tumor	0.4448
1142	HN12	HN12_[59576,17001]	PanCK+_PD-L1+	Tumor	0.3413
1143	HN12	HN12_[59576,17001]	PanCK+_PD-L1+	Tumor	0.3413
1144	HN12	HN12_[59576,17001]	PanCK+_PD-L1+	Tumor	0.4607
1145	HN12	HN12_[59576,17001]	PanCK+_PD-L1+	Tumor	0.4607
1146	HN12	HN12_[59576,17001]	PanCK+_PD-L1+	Tumor	0.4954
1147	HN12	HN12_[59576,17001]	PanCK+_PD-L1+	Tumor	0.4954
1148	HN12	HN12_[59576,17001]	PanCK+_PD-L1+	Tumor	0.5771
1149	HN12	HN12_[59576,17001]	PanCK+_PD-L1+	Tumor	0.6972
1150	HN12	HN12_[59576,17001]	PanCK+_PD-L1+	Tumor	0.6972
1151	HN12	HN12_[59576,17001]	PanCK+_PD-L1+	Tumor	0.4091
1152	HN12	HN12_[59576,17001]	PanCK+_PD-L1+	Tumor	0.4091
1153	HN12	HN12_[59576,17001]	PanCK+_PD-L1+	Tumor	0.4798
1154	HN12	HN12_[59576,17001]	PanCK+_PD-L1+	Tumor	0.4798
1155	HN12	HN12_[59576,17001]	PanCK+_PD-L1+	Tumor	0.5106
1156	HN12	HN12_[59576,17001]	PanCK+_PD-L1+	Tumor	0.5106
1157	HN12	HN12_[59576,17001]	PanCK+_PD-L1+	Tumor	0.3983
1158	HN12	HN12_[59576,17001]	PanCK+_PD-L1+	Tumor	0.3983
1159	HN12	HN12_[59576,17001]	PanCK+_PD-L1+	Tumor	0.4076
1160	HN12	HN12_[59576,17001]	PanCK+_PD-L1+	Tumor	0.4076
1161	HN12	HN12_[59576,17001]	CD68+_PD-L1+	Stroma	0.6697
1162	HN12	HN12_[59576,17001]	PanCK+_PD-L1+	Tumor	0.3925
1163	HN12	HN12_[59576,17001]	PanCK+_PD-L1+	Tumor	0.3925
1164	HN12	HN12_[59576,17001]	PanCK+_PD-L1+	Tumor	0.5208
1165	HN12	HN12_[59576,17001]	PanCK+_PD-L1+	Tumor	0.5208
1166	HN12	HN12_[59576,17001]	PanCK+_PD-L1+	Tumor	0.5159
1167	HN12	HN12_[59576,17001]	PanCK+_PD-L1+	Tumor	0.5159
1168	HN12	HN12_[59576,17001]	PanCK+_PD-L1+	Tumor	0.3414
1169	HN12	HN12_[59576,17001]	PanCK+_PD-L1+	Tumor	0.3414
1170	HN12	HN12_[59576,17001]	PanCK+_PD-L1+	Tumor	0.4891
1171	HN12	HN12_[59576,17001]	PanCK+_PD-L1+	Tumor	0.4891
1172	HN12	HN12_[59576,17001]	PanCK+_PD-L1+	Tumor	0.6868
1173	HN12	HN12_[59576,17001]	PanCK+_PD-L1+	Tumor	0.6868
1174	HN12	HN12_[59576,17001]	PanCK+_PD-L1+	Tumor	0.3916
1175	HN12	HN12_[59576,17001]	PanCK+_PD-L1+	Tumor	0.3916
1176	HN12	HN12_[59576,17001]	PanCK+_PD-L1+	Tumor	0.5563
1177	HN12	HN12_[59576,17001]	PanCK+_PD-L1+	Tumor	0.5563
1178	HN12	HN12_[59576,17001]	PanCK+_PD-L1+	Tumor	0.4137
1179	HN12	HN12_[59576,17001]	PanCK+_PD-L1+	Tumor	0.4137
1180	HN12	HN12_[59576,17001]	PanCK+_PD-L1+	Tumor	0.4179
1181	HN12	HN12_[59576,17001]	PanCK+_PD-L1+	Tumor	0.4179
1182	HN12	HN12_[59576,17001]	PanCK+_PD-L1+	Tumor	0.4246
1183	HN12	HN12_[59576,17001]	PanCK+_PD-L1+	Tumor	0.4246
1184	HN12	HN12_[59576,17001]	PanCK+_PD-L1+	Tumor	0.4396
1185	HN12	HN12_[59576,17001]	PanCK+_PD-L1+	Tumor	0.4396
1186	HN12	HN12_[59576,17001]	PanCK+_PD-L1+	Tumor	0.3561
1187	HN12	HN12_[59576,17001]	PanCK+_PD-L1+	Tumor	0.3561
1188	HN12	HN12_[59576,17001]	PanCK+_PD-L1+	Tumor	0.7046
1189	HN12	HN12_[59576,17001]	PanCK+_PD-L1+	Tumor	0.7046
1190	HN12	HN12_[59576,17001]	PanCK+_PD-L1+	Tumor	0.3776
1191	HN12	HN12_[59576,17001]	PanCK+_PD-L1+	Tumor	0.3776
1192	HN12	HN12_[59576,17001]	PanCK+_PD-L1+	Tumor	0.525
1193	HN12	HN12_[59576,17001]	PanCK+_PD-L1+	Tumor	0.525
1194	HN12	HN12_[59576,17001]	PanCK+_PD-L1+	Tumor	0.3484
1195	HN12	HN12_[59576,17001]	PanCK+_PD-L1+	Tumor	0.3484
1196	HN12	HN12_[59576,17001]	PanCK+_PD-L1+	Tumor	0.5036
1197	HN12	HN12_[59576,17001]	PanCK+_PD-L1+	Tumor	0.5036
1198	HN12	HN12_[59576,17001]	PanCK+_PD-L1+	Tumor	0.3837
1199	HN12	HN12_[59576,17001]	PanCK+_PD-L1+	Tumor	0.3837
1200	HN12	HN12_[59576,17001]	PanCK+_PD-L1+	Tumor	0.3924
1201	HN12	HN12_[59576,17001]	PanCK+_PD-L1+	Tumor	0.3924
1202	HN12	HN12_[59576,17001]	PanCK+_PD-L1+	Tumor	0.4927
1203	HN12	HN12_[59576,17001]	PanCK+_PD-L1+	Tumor	0.4927
1204	HN12	HN12_[59576,17001]	PanCK+_PD-L1+	Tumor	0.3547
1205	HN12	HN12_[59576,17001]	PanCK+_PD-L1+	Tumor	0.3547
1206	HN12	HN12_[59576,17001]	PanCK+_PD-L1+	Tumor	0.4474
1207	HN12	HN12_[59576,17001]	PanCK+_PD-L1+	Tumor	0.4474
1208	HN12	HN12_[59576,17001]	PanCK+_PD-L1+	Tumor	0.4353
1209	HN12	HN12_[59576,17001]	PanCK+_PD-L1+	Tumor	0.4353
1210	HN12	HN12_[59576,17001]	PanCK+_PD-L1+	Tumor	0.3945
1211	HN12	HN12_[59576,17001]	PanCK+_PD-L1+	Tumor	0.3945
1212	HN12	HN12_[59576,17001]	PanCK+_PD-L1+	Tumor	0.3759
1213	HN12	HN12_[59576,17001]	PanCK+_PD-L1+	Tumor	0.3759
1214	HN12	HN12_[59576,17001]	PanCK+_PD-L1+	Tumor	0.3359
1215	HN12	HN12_[59576,17001]	PanCK+_PD-L1+	Tumor	0.3359
1216	HN12	HN12_[59576,17001]	PanCK+_PD-L1+	Tumor	0.639
1217	HN12	HN12_[59576,17001]	PanCK+_PD-L1+	Tumor	0.639
1218	HN12	HN12_[59576,17001]	PanCK+_PD-L1+	Tumor	0.3712
1219	HN12	HN12_[59576,17001]	CD68+_PD-L1+	Stroma	0.4902
1220	HN12	HN12_[59576,17001]	CD68+_PD-L1+	Stroma	0.4902
1221	HN12	HN12_[59576,17001]	PanCK+_PD-L1+	Tumor	0.3506
1222	HN12	HN12_[59576,17001]	PanCK+_PD-L1+	Tumor	0.3506
1223	HN12	HN12_[59576,17001]	PanCK+_PD-L1+	Tumor	0.4545
1224	HN12	HN12_[59576,17001]	PanCK+_PD-L1+	Tumor	0.4545
1225	HN12	HN12_[59576,17001]	PanCK+_PD-L1+	Tumor	0.3333
1226	HN12	HN12_[59576,17001]	PanCK+_PD-L1+	Tumor	0.3333
1227	HN12	HN12_[59576,17001]	PanCK+_PD-L1+	Tumor	0.4848
1228	HN12	HN12_[59576,17001]	PanCK+_PD-L1+	Tumor	0.3462
1229	HN12	HN12_[59576,17001]	PanCK+_PD-L1+	Tumor	0.4569
1230	HN12	HN12_[59576,17001]	PanCK+_PD-L1+	Tumor	0.4569
1231	HN12	HN12_[59576,17001]	PanCK+_PD-L1+	Tumor	0.3456
1232	HN12	HN12_[59576,17001]	PanCK+_PD-L1+	Tumor	0.3702
1233	HN12	HN12_[59576,17001]	PanCK+_PD-L1+	Tumor	0.3702
1234	HN12	HN12_[59576,17001]	PanCK+_PD-L1+	Tumor	0.3764
1235	HN12	HN12_[59576,17001]	PanCK+_PD-L1+	Tumor	0.3764
1236	HN12	HN12_[59576,17001]	CD68+_PD-L1+	Stroma	0.4691
1237	HN12	HN12_[59576,17001]	CD68+_PD-L1+	Stroma	0.4691
1238	HN12	HN12_[59576,17001]	PanCK+_PD-L1+	Tumor	0.3808
1239	HN12	HN12_[59576,17001]	PanCK+_PD-L1+	Tumor	0.6277
1240	HN12	HN12_[59576,17001]	PanCK+_PD-L1+	Tumor	0.6277
1241	HN12	HN12_[59576,17001]	PanCK+_PD-L1+	Tumor	0.4138
1242	HN12	HN12_[59576,17001]	PanCK+_PD-L1+	Tumor	0.3304
1243	HN12	HN12_[59576,17001]	PanCK+_PD-L1+	Tumor	0.3304
1244	HN12	HN12_[59576,17001]	PanCK+_PD-L1+	Tumor	0.6245
1245	HN12	HN12_[59576,17001]	PanCK+_PD-L1+	Tumor	0.6245
1246	HN12	HN12_[59576,17001]	PanCK+_PD-L1+	Tumor	0.3368
1247	HN12	HN12_[59576,17001]	PanCK+_PD-L1+	Tumor	0.5277
1248	HN12	HN12_[59576,17001]	PanCK+_PD-L1+	Tumor	0.4442
1249	HN12	HN12_[59576,17001]	PanCK+_PD-L1+	Tumor	0.7346
1250	HN12	HN12_[59576,17001]	PanCK+_PD-L1+	Tumor	0.4184
1251	HN12	HN12_[59576,17001]	PanCK+_PD-L1+	Tumor	0.4184
1252	HN12	HN12_[59576,17001]	PanCK+_PD-L1+	Tumor	0.5665
1253	HN12	HN12_[59576,17001]	PanCK+_PD-L1+	Tumor	0.5446
1254	HN12	HN12_[59576,17001]	PanCK+_PD-L1+	Tumor	0.5446
1255	HN12	HN12_[59576,17001]	PanCK+_PD-L1+	Tumor	0.4214
1256	HN12	HN12_[59576,17001]	PanCK+_PD-L1+	Tumor	0.4214
1257	HN12	HN12_[59576,17001]	PanCK+_PD-L1+	Tumor	0.3952
1258	HN12	HN12_[59576,17001]	PanCK+_PD-L1+	Tumor	0.3952
1259	HN12	HN12_[59576,17001]	PanCK+_PD-L1+	Tumor	0.3589
1260	HN12	HN12_[59576,17001]	PanCK+_PD-L1+	Tumor	0.3589
1261	HN12	HN12_[59576,17001]	PanCK+_PD-L1+	Tumor	0.493
1262	HN12	HN12_[59576,17001]	PanCK+_PD-L1+	Tumor	0.493
1263	HN12	HN12_[59576,17001]	PanCK+_PD-L1+	Tumor	0.4518
1264	HN12	HN12_[59576,17001]	PanCK+_PD-L1+	Tumor	0.4518
1265	HN12	HN12_[59576,17001]	PanCK+_PD-L1+	Tumor	0.4276
1266	HN12	HN12_[59576,17001]	PanCK+_PD-L1+	Tumor	0.6211
1267	HN12	HN12_[59576,17001]	PanCK+_PD-L1+	Tumor	0.6211
1268	HN12	HN12_[59576,17001]	PanCK+_PD-L1+	Tumor	0.3498
1269	HN12	HN12_[59576,17001]	PanCK+_PD-L1+	Tumor	0.3498
1270	HN12	HN12_[59576,17001]	PanCK+_PD-L1+	Tumor	0.4281
1271	HN12	HN12_[59576,17001]	PanCK+_PD-L1+	Tumor	0.4281
1272	HN12	HN12_[59576,17001]	PanCK+_PD-L1+	Tumor	0.4763
1273	HN12	HN12_[59576,17001]	PanCK+_PD-L1+	Tumor	0.4763
1274	HN12	HN12_[59576,17001]	PanCK+_PD-L1+	Tumor	0.4384
1275	HN12	HN12_[59576,17001]	PanCK+_PD-L1+	Tumor	0.4384
1276	HN12	HN12_[59576,17001]	PanCK+_PD-L1+	Tumor	1.0817
1277	HN12	HN12_[59576,17001]	PanCK+_PD-L1+	Tumor	0.4154
1278	HN12	HN12_[59576,17001]	PanCK+_PD-L1+	Tumor	0.4154
1279	HN12	HN12_[59576,17001]	PanCK+_PD-L1+	Tumor	0.5073
1280	HN12	HN12_[59576,17001]	PanCK+_PD-L1+	Tumor	0.3507
1281	HN12	HN12_[59576,17001]	PanCK+_PD-L1+	Tumor	0.3507
1282	HN12	HN12_[59576,17001]	PanCK+_PD-L1+	Tumor	0.6372
1283	HN12	HN12_[59576,17001]	PanCK+_PD-L1+	Tumor	0.6372
1284	HN12	HN12_[59576,17001]	PanCK+_PD-L1+	Tumor	0.3805
1285	HN12	HN12_[59576,17001]	PanCK+_PD-L1+	Tumor	0.3805
1286	HN12	HN12_[59576,17001]	PanCK+_PD-L1+	Tumor	0.7402
1287	HN12	HN12_[59576,17001]	PanCK+_PD-L1+	Tumor	0.4015
1288	HN12	HN12_[59576,17001]	PanCK+_PD-L1+	Tumor	0.4015
1289	HN12	HN12_[59576,17001]	PanCK+_PD-L1+	Tumor	0.6912
1290	HN12	HN12_[59576,17001]	PanCK+_PD-L1+	Tumor	0.3945
1291	HN12	HN12_[59576,17001]	PanCK+_PD-L1+	Tumor	0.3945
1292	HN12	HN12_[59576,17001]	PanCK+_PD-L1+	Tumor	0.3505
1293	HN12	HN12_[59576,17001]	PanCK+_PD-L1+	Tumor	0.3505
1294	HN12	HN12_[59576,17001]	PanCK+_PD-L1+	Tumor	0.3538
1295	HN12	HN12_[59576,17001]	PanCK+_PD-L1+	Tumor	0.3538
1296	HN12	HN12_[59576,17001]	PanCK+_PD-L1+	Tumor	0.678
1297	HN12	HN12_[59576,17001]	PanCK+_PD-L1+	Tumor	0.3526
1298	HN12	HN12_[59576,17001]	PanCK+_PD-L1+	Tumor	0.3526
1299	HN12	HN12_[59576,17001]	PanCK+_PD-L1+	Tumor	0.3549
1300	HN12	HN12_[59576,17001]	PanCK+_PD-L1+	Tumor	0.3549
1301	HN12	HN12_[59576,17001]	PanCK+_PD-L1+	Tumor	0.3888
1302	HN12	HN12_[59576,17001]	PanCK+_PD-L1+	Tumor	0.5207
1303	HN12	HN12_[59576,17001]	PanCK+_PD-L1+	Tumor	0.5207
1304	HN12	HN12_[59576,17001]	PanCK+_PD-L1+	Tumor	0.9889
1305	HN12	HN12_[59576,17001]	PanCK+_PD-L1+	Tumor	0.3799
1306	HN12	HN12_[59576,17001]	PanCK+_PD-L1+	Tumor	0.3799
1307	HN12	HN12_[59576,17001]	PanCK+_PD-L1+	Tumor	0.4282
1308	HN12	HN12_[59576,17001]	PanCK+_PD-L1+	Tumor	0.6149
1309	HN12	HN12_[59576,17001]	PanCK+_PD-L1+	Tumor	0.4593
1310	HN12	HN12_[59576,17001]	PanCK+_PD-L1+	Tumor	0.4593
1311	HN12	HN12_[59576,17001]	PanCK+_PD-L1+	Tumor	0.333
1312	HN12	HN12_[59576,17001]	PanCK+_PD-L1+	Tumor	0.6226
1313	HN12	HN12_[59576,17001]	PanCK+_PD-L1+	Tumor	0.6226
1314	HN12	HN12_[59576,17001]	PanCK+_PD-L1+	Tumor	0.3872
1315	HN12	HN12_[59576,17001]	PanCK+_PD-L1+	Tumor	0.3872
1316	HN12	HN12_[59576,17001]	PanCK+_PD-L1+	Tumor	0.4065
1317	HN12	HN12_[59576,17001]	PanCK+_PD-L1+	Tumor	0.4065
1318	HN12	HN12_[59576,17001]	PanCK+_PD-L1+	Tumor	0.3382
1319	HN12	HN12_[59576,17001]	PanCK+_PD-L1+	Tumor	0.3382
1320	HN12	HN12_[59576,17001]	PanCK+_PD-L1+	Tumor	0.4503
1321	HN12	HN12_[59576,17001]	PanCK+_PD-L1+	Tumor	0.4503
1322	HN12	HN12_[59576,17001]	PanCK+_PD-L1+	Tumor	0.4247
1323	HN12	HN12_[59576,17001]	PanCK+_PD-L1+	Tumor	0.4247
1324	HN12	HN12_[59576,17001]	PanCK+_PD-L1+	Tumor	0.646
1325	HN12	HN12_[59576,17001]	PanCK+_PD-L1+	Tumor	0.646
1326	HN12	HN12_[59576,17001]	PanCK+_PD-L1+	Tumor	0.68
1327	HN12	HN12_[59576,17001]	PanCK+_PD-L1+	Tumor	0.68
1328	HN12	HN12_[59576,17001]	PanCK+_PD-L1+	Tumor	0.3508
1329	HN12	HN12_[59576,17001]	PanCK+_PD-L1+	Tumor	0.3508
1330	HN12	HN12_[59576,17001]	PanCK+_PD-L1+	Tumor	0.6161
1331	HN12	HN12_[59576,17001]	PanCK+_PD-L1+	Tumor	0.4893
1332	HN12	HN12_[59576,17001]	PanCK+_PD-L1+	Tumor	0.6458
1333	HN12	HN12_[59576,17001]	PanCK+_PD-L1+	Tumor	0.5148
1334	HN12	HN12_[59576,17001]	PanCK+_PD-L1+	Tumor	0.5148
1335	HN12	HN12_[59576,17001]	CD68+_PD-L1+	Tumor	0.5373
1336	HN12	HN12_[59576,17001]	CD68+_PD-L1+	Tumor	0.5373
1337	HN12	HN12_[59576,17001]	PanCK+_PD-L1+	Tumor	0.3712
1338	HN12	HN12_[59576,17001]	PanCK+_PD-L1+	Tumor	0.5136
1339	HN12	HN12_[59576,17001]	PanCK+_PD-L1+	Tumor	0.5136
1340	HN12	HN12_[59576,17001]	PanCK+_PD-L1+	Tumor	0.4351
1341	HN12	HN12_[59576,17001]	PanCK+_PD-L1+	Tumor	0.4262
1342	HN12	HN12_[59576,17001]	PanCK+_PD-L1+	Tumor	0.4262
1343	HN12	HN12_[59576,17001]	PanCK+_PD-L1+	Tumor	0.379
1344	HN12	HN12_[59576,17001]	PanCK+_PD-L1+	Tumor	0.379
1345	HN12	HN12_[59576,17001]	PanCK+_PD-L1+	Tumor	0.9357
1346	HN12	HN12_[59576,17001]	PanCK+_PD-L1+	Tumor	0.9357
1347	HN12	HN12_[59576,17001]	PanCK+_PD-L1+	Tumor	0.48
1348	HN12	HN12_[59576,17001]	PanCK+_PD-L1+	Tumor	0.4166
1349	HN12	HN12_[59576,17001]	PanCK+_PD-L1+	Tumor	0.6835
1350	HN12	HN12_[59576,17001]	PanCK+_PD-L1+	Tumor	0.6835
1351	HN12	HN12_[59576,17001]	PanCK+_PD-L1+	Tumor	0.3426
1352	HN12	HN12_[59576,17001]	PanCK+_PD-L1+	Tumor	0.3426
1353	HN12	HN12_[59576,17001]	PanCK+_PD-L1+	Tumor	0.672
1354	HN12	HN12_[59576,17001]	PanCK+_PD-L1+	Tumor	0.672
1355	HN12	HN12_[59576,17001]	PanCK+_PD-L1+	Tumor	0.6336
1356	HN12	HN12_[59576,17001]	PanCK+_PD-L1+	Tumor	0.3849
1357	HN12	HN12_[59576,17001]	PanCK+_PD-L1+	Tumor	0.5824
1358	HN12	HN12_[59576,17001]	PanCK+_PD-L1+	Tumor	0.4471
1359	HN12	HN12_[59576,17001]	PanCK+_PD-L1+	Tumor	0.4471
1360	HN12	HN12_[59576,17001]	PanCK+_PD-L1+	Tumor	0.3664
1361	HN12	HN12_[59576,17001]	PanCK+_PD-L1+	Tumor	0.3664
1362	HN12	HN12_[59576,17001]	PanCK+_PD-L1+	Tumor	0.4577
1363	HN12	HN12_[59576,17001]	PanCK+_PD-L1+	Tumor	0.4228
1364	HN12	HN12_[59576,17001]	PanCK+_PD-L1+	Tumor	0.4228
1365	HN12	HN12_[59576,17001]	PanCK+_PD-L1+	Tumor	0.3924
1366	HN12	HN12_[59576,17001]	PanCK+_PD-L1+	Tumor	0.3924
1367	HN12	HN12_[59576,17001]	PanCK+_PD-L1+	Tumor	0.4957
1368	HN12	HN12_[59576,17001]	PanCK+_PD-L1+	Tumor	0.4957
1369	HN12	HN12_[59576,17001]	PanCK+_PD-L1+	Tumor	0.349
1370	HN12	HN12_[59576,17001]	PanCK+_PD-L1+	Tumor	0.3787
1371	HN12	HN12_[59576,17001]	PanCK+_PD-L1+	Tumor	0.6245
1372	HN12	HN12_[59576,17001]	PanCK+_PD-L1+	Tumor	0.6245
1373	HN12	HN12_[59576,17001]	PanCK+_PD-L1+	Tumor	0.4185
1374	HN12	HN12_[59576,17001]	PanCK+_PD-L1+	Tumor	0.4185
1375	HN12	HN12_[59576,17001]	PanCK+_PD-L1+	Tumor	0.3913
1376	HN12	HN12_[59576,17001]	PanCK+_PD-L1+	Tumor	0.3913
1377	HN12	HN12_[59576,17001]	PanCK+_PD-L1+	Tumor	0.5063
1378	HN12	HN12_[59576,17001]	PanCK+_PD-L1+	Tumor	0.4351
1379	HN12	HN12_[59576,17001]	PanCK+_PD-L1+	Tumor	0.9209
1380	HN12	HN12_[59576,17001]	PanCK+_PD-L1+	Tumor	0.3645
1381	HN12	HN12_[59576,17001]	PanCK+_PD-L1+	Tumor	0.3645
1382	HN12	HN12_[59576,17001]	PanCK+_PD-L1+	Tumor	0.3699
1383	HN12	HN12_[59576,17001]	PanCK+_PD-L1+	Tumor	0.3731
1384	HN12	HN12_[59576,17001]	PanCK+_PD-L1+	Tumor	0.3731
1385	HN12	HN12_[59576,17001]	PanCK+_PD-L1+	Tumor	0.4874
1386	HN12	HN12_[59576,17001]	PanCK+_PD-L1+	Tumor	0.4755
1387	HN12	HN12_[59576,17001]	PanCK+_PD-L1+	Tumor	0.4755
1388	HN12	HN12_[59576,17001]	PanCK+_PD-L1+	Tumor	0.39
1389	HN12	HN12_[59576,17001]	PanCK+_PD-L1+	Tumor	0.39
1390	HN12	HN12_[59576,17001]	PanCK+_PD-L1+	Tumor	0.4252
1391	HN12	HN12_[59576,17001]	PanCK+_PD-L1+	Tumor	0.4399
1392	HN12	HN12_[59576,17001]	PanCK+_PD-L1+	Tumor	0.5436
1393	HN12	HN12_[59576,17001]	PanCK+_PD-L1+	Tumor	0.5436
1394	HN12	HN12_[59576,17001]	PanCK+_PD-L1+	Tumor	0.3571
1395	HN12	HN12_[59576,17001]	PanCK+_PD-L1+	Tumor	0.3571
1396	HN12	HN12_[59576,17001]	PanCK+_PD-L1+	Tumor	0.3663
1397	HN12	HN12_[59576,17001]	PanCK+_PD-L1+	Tumor	0.3663
1398	HN12	HN12_[59576,17001]	PanCK+_PD-L1+	Tumor	0.4223
1399	HN12	HN12_[59576,17001]	PanCK+_PD-L1+	Tumor	0.4077
1400	HN12	HN12_[59576,17001]	PanCK+_PD-L1+	Tumor	0.4077
1401	HN12	HN12_[59576,17001]	PanCK+_PD-L1+	Tumor	0.4098
1402	HN12	HN12_[59576,17001]	PanCK+_PD-L1+	Tumor	0.4614
1403	HN12	HN12_[59576,17001]	PanCK+_PD-L1+	Tumor	0.4614
1404	HN12	HN12_[59576,17001]	PanCK+_PD-L1+	Tumor	0.4044
1405	HN12	HN12_[59576,17001]	PanCK+_PD-L1+	Tumor	0.5834
1406	HN12	HN12_[59576,17001]	PanCK+_PD-L1+	Tumor	0.5834
1407	HN12	HN12_[59576,17001]	CD68+_PD-L1+	Tumor	0.5938
1408	HN12	HN12_[59576,17001]	CD68+_PD-L1+	Tumor	0.5938
1409	HN12	HN12_[59576,17001]	PanCK+_PD-L1+	Tumor	0.4584
1410	HN12	HN12_[59576,17001]	PanCK+_PD-L1+	Tumor	0.3447
1411	HN12	HN12_[59576,17001]	PanCK+_PD-L1+	Tumor	0.3447
1412	HN12	HN12_[59576,17001]	PanCK+_PD-L1+	Tumor	0.434
1413	HN12	HN12_[59576,17001]	PanCK+_PD-L1+	Tumor	0.434
1414	HN12	HN12_[59576,17001]	PanCK+_PD-L1+	Tumor	0.641
1415	HN12	HN12_[59576,17001]	PanCK+_PD-L1+	Tumor	0.641
1416	HN12	HN12_[59576,17001]	PanCK+_PD-L1+	Tumor	0.4784
1417	HN12	HN12_[59576,17001]	PanCK+_PD-L1+	Tumor	0.4756
1418	HN12	HN12_[59576,17001]	PanCK+_PD-L1+	Tumor	0.4756
1419	HN12	HN12_[59576,17001]	PanCK+_PD-L1+	Tumor	0.4023
1420	HN12	HN12_[59576,17001]	PanCK+_PD-L1+	Tumor	0.4023
1421	HN12	HN12_[59576,17001]	PanCK+_PD-L1+	Tumor	0.4354
1422	HN12	HN12_[59576,17001]	PanCK+_PD-L1+	Tumor	0.4354
1423	HN12	HN12_[59576,17001]	PanCK+_PD-L1+	Tumor	0.4619
1424	HN12	HN12_[59576,17001]	PanCK+_PD-L1+	Tumor	0.4818
1425	HN12	HN12_[59576,17001]	PanCK+_PD-L1+	Tumor	0.4818
1426	HN12	HN12_[59576,17001]	PanCK+_PD-L1+	Tumor	0.4399
1427	HN12	HN12_[59576,17001]	PanCK+_PD-L1+	Tumor	0.337
1428	HN12	HN12_[59576,17001]	PanCK+_PD-L1+	Tumor	0.337
1429	HN12	HN12_[59576,17001]	PanCK+_PD-L1+	Tumor	0.5194
1430	HN12	HN12_[59576,17001]	PanCK+_PD-L1+	Tumor	0.5194
1431	HN12	HN12_[59576,17001]	PanCK+_PD-L1+	Tumor	0.3972
1432	HN12	HN12_[59576,17001]	PanCK+_PD-L1+	Tumor	0.3972
1433	HN12	HN12_[59576,17001]	PanCK+_PD-L1+	Tumor	0.3963
1434	HN12	HN12_[59576,17001]	PanCK+_PD-L1+	Tumor	0.7317
1435	HN12	HN12_[59576,17001]	PanCK+_PD-L1+	Tumor	0.7317
1436	HN12	HN12_[59576,17001]	PanCK+_PD-L1+	Tumor	0.5034
1437	HN12	HN12_[59576,17001]	PanCK+_PD-L1+	Tumor	0.5034
1438	HN12	HN12_[59576,17001]	PanCK+_PD-L1+	Tumor	0.337
1439	HN12	HN12_[59576,17001]	PanCK+_PD-L1+	Tumor	0.3365
1440	HN12	HN12_[59576,17001]	PanCK+_PD-L1+	Tumor	0.6108
1441	HN12	HN12_[59576,17001]	PanCK+_PD-L1+	Tumor	0.6108
1442	HN12	HN12_[59576,17001]	PanCK+_PD-L1+	Tumor	0.3643
1443	HN12	HN12_[59576,17001]	PanCK+_PD-L1+	Tumor	0.3643
1444	HN12	HN12_[59576,17001]	CD68+_PD-L1+	Stroma	0.3736
1445	HN12	HN12_[59576,17001]	CD68+_PD-L1+	Stroma	0.3736
1446	HN12	HN12_[59576,17001]	CD68+_PD-L1+	Stroma	0.5557
1447	HN12	HN12_[59576,17001]	PanCK+_PD-L1+	Tumor	0.4802
1448	HN12	HN12_[59576,17001]	PanCK+_PD-L1+	Tumor	0.4802
1449	HN12	HN12_[59576,17001]	PanCK+_PD-L1+	Tumor	0.4215
1450	HN12	HN12_[59576,17001]	PanCK+_PD-L1+	Tumor	0.4215
1451	HN12	HN12_[59576,17001]	PanCK+_PD-L1+	Tumor	0.4236
1452	HN12	HN12_[59576,17001]	PanCK+_PD-L1+	Tumor	0.4236
1453	HN12	HN12_[59576,17001]	PanCK+_PD-L1+	Tumor	0.3439
1454	HN12	HN12_[59576,17001]	PanCK+_PD-L1+	Tumor	0.3439
1455	HN12	HN12_[59576,17001]	PanCK+_PD-L1+	Tumor	0.3535
1456	HN12	HN12_[59576,17001]	PanCK+_PD-L1+	Tumor	0.4025
1457	HN12	HN12_[59576,17001]	PanCK+_PD-L1+	Tumor	0.4025
1458	HN12	HN12_[59576,17001]	PanCK+_PD-L1+	Tumor	0.385
1459	HN12	HN12_[59576,17001]	PanCK+_PD-L1+	Tumor	0.3456
1460	HN12	HN12_[59576,17001]	PanCK+_PD-L1+	Tumor	0.3456
1461	HN12	HN12_[59576,17001]	PanCK+_PD-L1+	Tumor	0.6494
1462	HN12	HN12_[59576,17001]	PanCK+_PD-L1+	Tumor	0.6494
1463	HN12	HN12_[59576,17001]	PanCK+_PD-L1+	Tumor	0.3378
1464	HN12	HN12_[59576,17001]	PanCK+_PD-L1+	Tumor	0.3378
1465	HN12	HN12_[59576,17001]	PanCK+_PD-L1+	Tumor	0.5265
1466	HN12	HN12_[59576,17001]	PanCK+_PD-L1+	Tumor	0.5265
1467	HN12	HN12_[59576,17001]	PanCK+_PD-L1+	Tumor	0.4852
1468	HN12	HN12_[59576,17001]	PanCK+_PD-L1+	Tumor	0.3696
1469	HN12	HN12_[59576,17001]	PanCK+_PD-L1+	Tumor	0.3696
1470	HN12	HN12_[59576,17001]	PanCK+_PD-L1+	Tumor	0.3781
1471	HN12	HN12_[59576,17001]	PanCK+_PD-L1+	Tumor	0.3781
1472	HN12	HN12_[59576,17001]	PanCK+_PD-L1+	Tumor	0.4446
1473	HN12	HN12_[59576,17001]	PanCK+_PD-L1+	Tumor	0.3688
1474	HN12	HN12_[59576,17001]	PanCK+_PD-L1+	Tumor	0.3688
1475	HN12	HN12_[59576,17001]	PanCK+_PD-L1+	Tumor	0.7382
1476	HN12	HN12_[59576,17001]	PanCK+_PD-L1+	Tumor	0.7382
1477	HN12	HN12_[59576,17001]	PanCK+_PD-L1+	Tumor	0.3752
1478	HN12	HN12_[59576,17001]	PanCK+_PD-L1+	Tumor	0.435
1479	HN12	HN12_[59576,17001]	PanCK+_PD-L1+	Tumor	0.3712
1480	HN12	HN12_[59576,17001]	PanCK+_PD-L1+	Tumor	0.3712
1481	HN12	HN12_[59576,17001]	PanCK+_PD-L1+	Tumor	0.5624
1482	HN12	HN12_[59576,17001]	PanCK+_PD-L1+	Tumor	0.5624
1483	HN12	HN12_[59576,17001]	PanCK+_PD-L1+	Tumor	0.4542
1484	HN12	HN12_[59576,17001]	PanCK+_PD-L1+	Tumor	0.3427
1485	HN12	HN12_[59576,17001]	PanCK+_PD-L1+	Tumor	0.3427
1486	HN12	HN12_[59576,17001]	PanCK+_PD-L1+	Tumor	0.532
1487	HN12	HN12_[59576,17001]	PanCK+_PD-L1+	Tumor	0.532
1488	HN12	HN12_[59576,17001]	PanCK+_PD-L1+	Tumor	0.4596
1489	HN12	HN12_[59576,17001]	PanCK+_PD-L1+	Tumor	0.4596
1490	HN12	HN12_[59576,17001]	PanCK+_PD-L1+	Tumor	0.4174
1491	HN12	HN12_[59576,17001]	PanCK+_PD-L1+	Tumor	0.6342
1492	HN12	HN12_[59576,17001]	PanCK+_PD-L1+	Tumor	0.6342
1493	HN12	HN12_[59576,17001]	PanCK+_PD-L1+	Tumor	0.4469
1494	HN12	HN12_[59576,17001]	PanCK+_PD-L1+	Tumor	0.4469
1495	HN12	HN12_[59576,17001]	PanCK+_PD-L1+	Tumor	0.6516
1496	HN12	HN12_[59576,17001]	PanCK+_PD-L1+	Tumor	0.4693
1497	HN12	HN12_[59576,17001]	PanCK+_PD-L1+	Tumor	0.4693
1498	HN12	HN12_[59576,17001]	PanCK+_PD-L1+	Tumor	0.4782
1499	HN12	HN12_[59576,17001]	PanCK+_PD-L1+	Tumor	0.4782
1500	HN12	HN12_[59576,17001]	PanCK+_PD-L1+	Tumor	0.3576
1501	HN12	HN12_[59576,17001]	PanCK+_PD-L1+	Tumor	0.3576
1502	HN12	HN12_[59576,17001]	PanCK+_PD-L1+	Tumor	0.7205
1503	HN12	HN12_[59576,17001]	PanCK+_PD-L1+	Tumor	0.8161
1504	HN12	HN12_[59576,17001]	PanCK+_PD-L1+	Tumor	0.3385
1505	HN12	HN12_[59576,17001]	PanCK+_PD-L1+	Tumor	0.3385
1506	HN12	HN12_[59576,17001]	PanCK+_PD-L1+	Tumor	0.4728
1507	HN12	HN12_[59576,17001]	PanCK+_PD-L1+	Tumor	0.4728
1508	HN12	HN12_[59576,17001]	PanCK+_PD-L1+	Tumor	0.6766
1509	HN12	HN12_[59576,17001]	PanCK+_PD-L1+	Tumor	0.6652
1510	HN12	HN12_[59576,17001]	PanCK+_PD-L1+	Tumor	0.3735
1511	HN12	HN12_[59576,17001]	PanCK+_PD-L1+	Tumor	0.3887
1512	HN12	HN12_[59576,17001]	PanCK+_PD-L1+	Tumor	0.3887
1513	HN12	HN12_[59576,17001]	CD68+_PD-L1+	Stroma	0.3731
1514	HN12	HN12_[59576,17001]	CD68+_PD-L1+	Stroma	0.3731
1515	HN12	HN12_[59576,17001]	PanCK+_PD-L1+	Tumor	0.3356
1516	HN12	HN12_[59576,17001]	PanCK+_PD-L1+	Tumor	0.3439
1517	HN12	HN12_[59576,17001]	PanCK+_PD-L1+	Tumor	0.4717
1518	HN12	HN12_[59576,17001]	PanCK+_PD-L1+	Tumor	0.4717
1519	HN12	HN12_[59576,17001]	PanCK+_PD-L1+	Tumor	0.3979
1520	HN12	HN12_[59576,17001]	PanCK+_PD-L1+	Tumor	0.6347
1521	HN12	HN12_[59576,17001]	PanCK+_PD-L1+	Tumor	0.6347
1522	HN12	HN12_[59576,17001]	PanCK+_PD-L1+	Tumor	0.3433
1523	HN12	HN12_[59576,17001]	PanCK+_PD-L1+	Tumor	0.7059
1524	HN12	HN12_[59576,17001]	PanCK+_PD-L1+	Tumor	0.6588
1525	HN12	HN12_[59576,17001]	PanCK+_PD-L1+	Tumor	0.6588
1526	HN12	HN12_[59576,17001]	PanCK+_PD-L1+	Tumor	0.3862
1527	HN12	HN12_[59576,17001]	PanCK+_PD-L1+	Tumor	0.3862
1528	HN12	HN12_[59576,17001]	PanCK+_PD-L1+	Tumor	0.4302
1529	HN12	HN12_[59576,17001]	PanCK+_PD-L1+	Tumor	0.429
1530	HN12	HN12_[59576,17001]	PanCK+_PD-L1+	Tumor	0.444
1531	HN12	HN12_[59576,17001]	PanCK+_PD-L1+	Tumor	0.672
1532	HN12	HN12_[59576,17001]	PanCK+_PD-L1+	Tumor	0.5894
1533	HN12	HN12_[59576,17001]	PanCK+_PD-L1+	Tumor	0.3615
1534	HN12	HN12_[59576,17001]	PanCK+_PD-L1+	Tumor	0.8476
1535	HN12	HN12_[59576,17001]	PanCK+_PD-L1+	Tumor	0.3865
1536	HN12	HN12_[59576,17001]	PanCK+_PD-L1+	Tumor	0.4702
1537	HN12	HN12_[59576,17001]	PanCK+_PD-L1+	Tumor	0.4519
1538	HN12	HN12_[59576,17001]	PanCK+_PD-L1+	Tumor	0.4519
1539	HN12	HN12_[59576,17001]	PanCK+_PD-L1+	Tumor	0.4322
1540	HN12	HN12_[59576,17001]	PanCK+_PD-L1+	Tumor	0.4322
1541	HN12	HN12_[59576,17001]	PanCK+_PD-L1+	Tumor	0.5073
1542	HN12	HN12_[59576,17001]	PanCK+_PD-L1+	Tumor	0.5418
1543	HN12	HN12_[59576,17001]	PanCK+_PD-L1+	Tumor	0.4817
1544	HN12	HN12_[59576,17001]	PanCK+_PD-L1+	Tumor	0.4085
1545	HN12	HN12_[59576,17001]	PanCK+_PD-L1+	Tumor	0.344
1546	HN12	HN12_[59576,17001]	PanCK+_PD-L1+	Tumor	0.3908
1547	HN12	HN12_[59576,17001]	PanCK+_PD-L1+	Tumor	0.3908
1548	HN12	HN12_[59576,17001]	PanCK+_PD-L1+	Tumor	0.4089
1549	HN12	HN12_[59576,17001]	PanCK+_PD-L1+	Tumor	0.5534
1550	HN12	HN12_[59576,17001]	PanCK+_PD-L1+	Tumor	0.5534
1551	HN12	HN12_[59576,17001]	PanCK+_PD-L1+	Tumor	0.3755
1552	HN12	HN12_[59576,17001]	PanCK+_PD-L1+	Tumor	0.4928
1553	HN12	HN12_[59576,17001]	PanCK+_PD-L1+	Tumor	0.4928
1554	HN12	HN12_[59576,17001]	PanCK+_PD-L1+	Tumor	0.4516
1555	HN12	HN12_[59576,17001]	PanCK+_PD-L1+	Tumor	0.4395
1556	HN12	HN12_[59576,17001]	PanCK+_PD-L1+	Tumor	0.4395
1557	HN12	HN12_[59576,17001]	PanCK+_PD-L1+	Tumor	0.6915
1558	HN12	HN12_[59576,17001]	PanCK+_PD-L1+	Tumor	0.4396
1559	HN12	HN12_[59576,17001]	PanCK+_PD-L1+	Tumor	0.4396
1560	HN12	HN12_[59576,17001]	PanCK+_PD-L1+	Tumor	0.4809
1561	HN12	HN12_[59576,17001]	PanCK+_PD-L1+	Tumor	0.5959
1562	HN12	HN12_[59576,17001]	PanCK+_PD-L1+	Tumor	0.3785
1563	HN12	HN12_[59576,17001]	PanCK+_PD-L1+	Tumor	0.3785
1564	HN12	HN12_[59576,17001]	PanCK+_PD-L1+	Tumor	0.5295
1565	HN12	HN12_[59576,17001]	PanCK+_PD-L1+	Tumor	0.3624
1566	HN12	HN12_[59576,17001]	PanCK+_PD-L1+	Tumor	0.3624
1567	HN12	HN12_[59576,17001]	CD68+_PD-L1+	Tumor	0.5201
1568	HN12	HN12_[59576,17001]	CD68+_PD-L1+	Tumor	0.5201
1569	HN12	HN12_[59576,17001]	PanCK+_PD-L1+	Tumor	0.4775
1570	HN12	HN12_[59576,17001]	PanCK+_PD-L1+	Tumor	0.4775
1571	HN12	HN12_[59576,17001]	PanCK+_PD-L1+	Tumor	0.3509
1572	HN12	HN12_[59576,17001]	PanCK+_PD-L1+	Tumor	0.5072
1573	HN12	HN12_[59576,17001]	PanCK+_PD-L1+	Tumor	0.5056
1574	HN12	HN12_[59576,17001]	PanCK+_PD-L1+	Tumor	0.6407
1575	HN12	HN12_[59576,17001]	PanCK+_PD-L1+	Tumor	0.6407
1576	HN12	HN12_[59576,17001]	CD68+_PD-L1+	Tumor	0.3489
1577	HN12	HN12_[59576,17001]	PanCK+_PD-L1+	Tumor	0.4205
1578	HN12	HN12_[59576,17001]	PanCK+_PD-L1+	Tumor	0.5555
1579	HN12	HN12_[59576,17001]	PanCK+_PD-L1+	Tumor	0.5555
1580	HN12	HN12_[59576,17001]	PanCK+_PD-L1+	Tumor	0.4166
1581	HN12	HN12_[59576,17001]	PanCK+_PD-L1+	Tumor	0.4166
1582	HN12	HN12_[59576,17001]	PanCK+_PD-L1+	Tumor	0.474
1583	HN12	HN12_[59576,17001]	CD68+_PD-L1+	Stroma	0.434
1584	HN12	HN12_[59576,17001]	CD68+_PD-L1+	Stroma	0.434
1585	HN12	HN12_[59576,17001]	PanCK+_PD-L1+	Tumor	0.3315
1586	HN12	HN12_[59576,17001]	PanCK+_PD-L1+	Tumor	0.3315
1587	HN12	HN12_[59576,17001]	PanCK+_PD-L1+	Tumor	0.5183
1588	HN12	HN12_[59576,17001]	PanCK+_PD-L1+	Tumor	0.5183
1589	HN12	HN12_[59576,17001]	PanCK+_PD-L1+	Tumor	0.3459
1590	HN12	HN12_[59576,17001]	PanCK+_PD-L1+	Tumor	0.4963
1591	HN12	HN12_[59576,17001]	PanCK+_PD-L1+	Tumor	0.3697
1592	HN12	HN12_[59576,17001]	PanCK+_PD-L1+	Tumor	0.3334
1593	HN12	HN12_[59576,17001]	PanCK+_PD-L1+	Tumor	0.4477
1594	HN12	HN12_[59576,17001]	PanCK+_PD-L1+	Tumor	0.4477
1595	HN12	HN12_[59576,17001]	PanCK+_PD-L1+	Tumor	0.494
1596	HN12	HN12_[59576,17001]	PanCK+_PD-L1+	Tumor	0.4188
1597	HN12	HN12_[59576,17001]	PanCK+_PD-L1+	Tumor	0.4188
1598	HN12	HN12_[59576,17001]	PanCK+_PD-L1+	Tumor	0.4159
1599	HN12	HN12_[59576,17001]	PanCK+_PD-L1+	Tumor	0.4159
1600	HN12	HN12_[59576,17001]	PanCK+_PD-L1+	Tumor	0.4232
1601	HN12	HN12_[59576,17001]	PanCK+_PD-L1+	Tumor	0.4232
1602	HN12	HN12_[59576,17001]	PanCK+_PD-L1+	Tumor	0.3675
1603	HN12	HN12_[59576,17001]	PanCK+_PD-L1+	Tumor	0.3675
1604	HN12	HN12_[59576,17001]	PanCK+_PD-L1+	Tumor	0.376
1605	HN12	HN12_[59576,17001]	PanCK+_PD-L1+	Tumor	0.376
1606	HN12	HN12_[59576,17001]	PanCK+_PD-L1+	Tumor	0.3857
1607	HN12	HN12_[59576,17001]	PanCK+_PD-L1+	Tumor	0.3657
1608	HN12	HN12_[59576,17001]	PanCK+_PD-L1+	Tumor	0.6241
1609	HN12	HN12_[59576,17001]	PanCK+_PD-L1+	Tumor	0.4119
1610	HN12	HN12_[59576,17001]	PanCK+_PD-L1+	Tumor	0.4119
1611	HN12	HN12_[59576,17001]	PanCK+_PD-L1+	Tumor	0.4309
1612	HN12	HN12_[59576,17001]	PanCK+_PD-L1+	Tumor	0.4309
1613	HN12	HN12_[59576,17001]	PanCK+_PD-L1+	Tumor	0.582
1614	HN12	HN12_[59576,17001]	PanCK+_PD-L1+	Tumor	0.4357
1615	HN12	HN12_[59576,17001]	PanCK+_PD-L1+	Tumor	0.3382
1616	HN12	HN12_[59576,17001]	PanCK+_PD-L1+	Tumor	0.3382
1617	HN12	HN12_[59576,17001]	PanCK+_PD-L1+	Tumor	0.4656
1618	HN12	HN12_[59576,17001]	PanCK+_PD-L1+	Tumor	0.362
1619	HN12	HN12_[59576,17001]	PanCK+_PD-L1+	Tumor	0.3665
1620	HN12	HN12_[59576,17001]	PanCK+_PD-L1+	Tumor	0.3665
1621	HN12	HN12_[59576,17001]	PanCK+_PD-L1+	Tumor	0.3735
1622	HN12	HN12_[59576,17001]	PanCK+_PD-L1+	Tumor	0.3735
1623	HN12	HN12_[59576,17001]	PanCK+_PD-L1+	Tumor	0.3456
1624	HN12	HN12_[59576,17001]	PanCK+_PD-L1+	Tumor	0.3456
1625	HN12	HN12_[59576,17001]	PanCK+_PD-L1+	Tumor	0.3604
1626	HN12	HN12_[59576,17001]	PanCK+_PD-L1+	Tumor	0.3604
1627	HN12	HN12_[59576,17001]	PanCK+_PD-L1+	Tumor	0.424
1628	HN12	HN12_[59576,17001]	PanCK+_PD-L1+	Tumor	0.424
1629	HN12	HN12_[59576,17001]	PanCK+_PD-L1+	Tumor	0.4079
1630	HN12	HN12_[59576,17001]	PanCK+_PD-L1+	Tumor	0.3868
1631	HN12	HN12_[59576,17001]	PanCK+_PD-L1+	Tumor	0.3868
1632	HN12	HN12_[59576,17001]	PanCK+_PD-L1+	Tumor	0.6226
1633	HN12	HN12_[59576,17001]	PanCK+_PD-L1+	Tumor	0.4837
1634	HN12	HN12_[59576,17001]	PanCK+_PD-L1+	Tumor	0.3544
1635	HN12	HN12_[59576,17001]	PanCK+_PD-L1+	Tumor	0.6416
1636	HN12	HN12_[59576,17001]	PanCK+_PD-L1+	Tumor	0.6416
1637	HN12	HN12_[59576,17001]	PanCK+_PD-L1+	Tumor	0.4092
1638	HN12	HN12_[59576,17001]	PanCK+_PD-L1+	Tumor	0.4092
1639	HN12	HN12_[59576,17001]	PanCK+_PD-L1+	Tumor	0.3865
1640	HN12	HN12_[59576,17001]	PanCK+_PD-L1+	Tumor	0.4002
1641	HN12	HN12_[59576,17001]	PanCK+_PD-L1+	Tumor	0.3848
1642	HN12	HN12_[59576,17001]	PanCK+_PD-L1+	Tumor	0.3848
1643	HN12	HN12_[59576,17001]	PanCK+_PD-L1+	Tumor	0.3591
1644	HN12	HN12_[59576,17001]	PanCK+_PD-L1+	Tumor	0.3591
1645	HN12	HN12_[59576,17001]	PanCK+_PD-L1+	Tumor	0.5512
1646	HN12	HN12_[59576,17001]	PanCK+_PD-L1+	Tumor	0.4901
1647	HN12	HN12_[59576,17001]	PanCK+_PD-L1+	Tumor	0.4901
1648	HN12	HN12_[59576,17001]	PanCK+_PD-L1+	Tumor	0.4501
1649	HN12	HN12_[59576,17001]	PanCK+_PD-L1+	Tumor	0.4501
1650	HN12	HN12_[59576,17001]	PanCK+_PD-L1+	Tumor	0.4032
1651	HN12	HN12_[59576,17001]	PanCK+_PD-L1+	Tumor	0.3928
1652	HN12	HN12_[59576,17001]	PanCK+_PD-L1+	Tumor	0.3928
1653	HN12	HN12_[59576,17001]	PanCK+_PD-L1+	Tumor	0.4861
1654	HN12	HN12_[59576,17001]	PanCK+_PD-L1+	Tumor	0.4975
1655	HN12	HN12_[59576,17001]	PanCK+_PD-L1+	Tumor	0.4975
1656	HN12	HN12_[59576,17001]	PanCK+_PD-L1+	Tumor	0.6671
1657	HN12	HN12_[59576,17001]	PanCK+_PD-L1+	Tumor	0.6671
1658	HN12	HN12_[59576,17001]	PanCK+_PD-L1+	Tumor	0.5602
1659	HN12	HN12_[59576,17001]	PanCK+_PD-L1+	Tumor	0.7009
1660	HN12	HN12_[59576,17001]	PanCK+_PD-L1+	Tumor	0.7009
1661	HN12	HN12_[59576,17001]	PanCK+_PD-L1+	Tumor	0.4894
1662	HN12	HN12_[59576,17001]	PanCK+_PD-L1+	Tumor	0.4894
1663	HN12	HN12_[59576,17001]	PanCK+_PD-L1+	Tumor	0.3711
1664	HN12	HN12_[59576,17001]	PanCK+_PD-L1+	Tumor	0.4469
1665	HN12	HN12_[59576,17001]	PanCK+_PD-L1+	Tumor	0.4469
1666	HN12	HN12_[59576,17001]	PanCK+_PD-L1+	Tumor	0.4838
1667	HN12	HN12_[59576,17001]	PanCK+_PD-L1+	Tumor	0.3739
1668	HN12	HN12_[59576,17001]	PanCK+_PD-L1+	Tumor	0.3739
1669	HN12	HN12_[59576,17001]	PanCK+_PD-L1+	Tumor	0.3447
1670	HN12	HN12_[59576,17001]	PanCK+_PD-L1+	Tumor	0.3447
1671	HN12	HN12_[59576,17001]	PanCK+_PD-L1+	Tumor	0.7282
1672	HN12	HN12_[59576,17001]	PanCK+_PD-L1+	Tumor	0.7282
1673	HN12	HN12_[59576,17001]	PanCK+_PD-L1+	Tumor	0.4244
1674	HN12	HN12_[59576,17001]	PanCK+_PD-L1+	Tumor	0.4244
1675	HN12	HN12_[59576,17001]	PanCK+_PD-L1+	Tumor	0.3705
1676	HN12	HN12_[59576,17001]	PanCK+_PD-L1+	Tumor	0.3705
1677	HN12	HN12_[59576,17001]	PanCK+_PD-L1+	Tumor	0.394
1678	HN12	HN12_[59576,17001]	PanCK+_PD-L1+	Tumor	0.394
1679	HN12	HN12_[59576,17001]	PanCK+_PD-L1+	Tumor	0.4471
1680	HN12	HN12_[59576,17001]	PanCK+_PD-L1+	Tumor	0.4471
1681	HN12	HN12_[59576,17001]	PanCK+_PD-L1+	Tumor	0.6632
1682	HN12	HN12_[59576,17001]	PanCK+_PD-L1+	Tumor	0.6632
1683	HN12	HN12_[59576,17001]	PanCK+_PD-L1+	Tumor	0.5598
1684	HN12	HN12_[59576,17001]	PanCK+_PD-L1+	Tumor	0.5598
1685	HN12	HN12_[59576,17001]	PanCK+_PD-L1+	Tumor	0.5037
1686	HN12	HN12_[59576,17001]	PanCK+_PD-L1+	Tumor	0.5037
1687	HN12	HN12_[59576,17001]	PanCK+_PD-L1+	Tumor	0.3801
1688	HN12	HN12_[59576,17001]	PanCK+_PD-L1+	Tumor	0.4016
1689	HN12	HN12_[59576,17001]	PanCK+_PD-L1+	Tumor	0.4016
1690	HN12	HN12_[59576,17001]	PanCK+_PD-L1+	Tumor	0.5145
1691	HN12	HN12_[59576,17001]	PanCK+_PD-L1+	Tumor	0.3403
1692	HN12	HN12_[59576,17001]	PanCK+_PD-L1+	Tumor	0.359
1693	HN12	HN12_[59576,17001]	PanCK+_PD-L1+	Tumor	0.359
1694	HN12	HN12_[59576,17001]	PanCK+_PD-L1+	Tumor	0.4296
1695	HN12	HN12_[59576,17001]	PanCK+_PD-L1+	Tumor	0.4296
1696	HN12	HN12_[59576,17001]	PanCK+_PD-L1+	Tumor	0.3656
1697	HN12	HN12_[59576,17001]	PanCK+_PD-L1+	Tumor	0.3656
1698	HN12	HN12_[59576,17001]	PanCK+_PD-L1+	Tumor	0.7444
1699	HN12	HN12_[59576,17001]	PanCK+_PD-L1+	Tumor	0.7444
1700	HN12	HN12_[59576,17001]	PanCK+_PD-L1+	Tumor	0.4942
1701	HN12	HN12_[59576,17001]	PanCK+_PD-L1+	Tumor	0.4889
1702	HN12	HN12_[59576,17001]	PanCK+_PD-L1+	Tumor	0.3351
1703	HN12	HN12_[59576,17001]	PanCK+_PD-L1+	Tumor	0.3351
1704	HN12	HN12_[59576,17001]	PanCK+_PD-L1+	Tumor	0.4637
1705	HN12	HN12_[59576,17001]	PanCK+_PD-L1+	Tumor	0.4637
1706	HN12	HN12_[59576,17001]	PanCK+_PD-L1+	Tumor	0.3876
1707	HN12	HN12_[59576,17001]	PanCK+_PD-L1+	Tumor	0.3876
1708	HN12	HN12_[59576,17001]	PanCK+_PD-L1+	Tumor	0.4871
1709	HN12	HN12_[59576,17001]	PanCK+_PD-L1+	Tumor	0.34
1710	HN12	HN12_[59576,17001]	PanCK+_PD-L1+	Tumor	0.34
1711	HN12	HN12_[59576,17001]	PanCK+_PD-L1+	Tumor	0.6489
1712	HN12	HN12_[59576,17001]	PanCK+_PD-L1+	Tumor	0.6489
1713	HN12	HN12_[59576,17001]	PanCK+_PD-L1+	Tumor	0.3532
1714	HN12	HN12_[59576,17001]	PanCK+_PD-L1+	Tumor	0.3532
1715	HN12	HN12_[59576,17001]	PanCK+_PD-L1+	Tumor	0.4458
1716	HN12	HN12_[59576,17001]	PanCK+_PD-L1+	Tumor	0.4458
1717	HN12	HN12_[59576,17001]	PanCK+_PD-L1+	Tumor	0.5614
1718	HN12	HN12_[59576,17001]	PanCK+_PD-L1+	Tumor	0.5614
1719	HN12	HN12_[59576,17001]	PanCK+_PD-L1+	Tumor	0.358
1720	HN12	HN12_[59576,17001]	PanCK+_PD-L1+	Tumor	0.358
1721	HN12	HN12_[59576,17001]	PanCK+_PD-L1+	Tumor	0.354
1722	HN12	HN12_[59576,17001]	PanCK+_PD-L1+	Tumor	0.354
1723	HN12	HN12_[59576,17001]	PanCK+_PD-L1+	Tumor	0.361
1724	HN12	HN12_[59576,17001]	PanCK+_PD-L1+	Tumor	0.361
1725	HN12	HN12_[59576,17001]	PanCK+_PD-L1+	Tumor	0.4031
1726	HN12	HN12_[59576,17001]	PanCK+_PD-L1+	Tumor	0.4479
1727	HN12	HN12_[59576,17001]	PanCK+_PD-L1+	Tumor	0.4479
1728	HN12	HN12_[59576,17001]	PanCK+_PD-L1+	Tumor	0.4823
1729	HN12	HN12_[59576,17001]	PanCK+_PD-L1+	Tumor	0.4823
1730	HN12	HN12_[59576,17001]	PanCK+_PD-L1+	Tumor	0.4415
1731	HN12	HN12_[59576,17001]	PanCK+_PD-L1+	Tumor	0.4415
1732	HN12	HN12_[59576,17001]	PanCK+_PD-L1+	Tumor	0.471
1733	HN12	HN12_[59576,17001]	PanCK+_PD-L1+	Tumor	0.5296
1734	HN12	HN12_[59576,17001]	PanCK+_PD-L1+	Tumor	0.3645
1735	HN12	HN12_[59576,17001]	PanCK+_PD-L1+	Tumor	0.3645
1736	HN12	HN12_[59576,17001]	PanCK+_PD-L1+	Tumor	0.5806
1737	HN12	HN12_[59576,17001]	PanCK+_PD-L1+	Tumor	0.5582
1738	HN12	HN12_[59576,17001]	PanCK+_PD-L1+	Tumor	0.3751
1739	HN12	HN12_[59576,17001]	PanCK+_PD-L1+	Tumor	0.3751
1740	HN12	HN12_[59576,17001]	PanCK+_PD-L1+	Tumor	0.3308
1741	HN12	HN12_[59576,17001]	PanCK+_PD-L1+	Tumor	0.3856
1742	HN12	HN12_[59576,17001]	PanCK+_PD-L1+	Tumor	0.339
1743	HN12	HN12_[59576,17001]	PanCK+_PD-L1+	Tumor	0.339
1744	HN12	HN12_[59576,17001]	PanCK+_PD-L1+	Tumor	0.5847
1745	HN12	HN12_[59576,17001]	PanCK+_PD-L1+	Tumor	0.4744
1746	HN12	HN12_[59576,17001]	PanCK+_PD-L1+	Tumor	0.4744
1747	HN12	HN12_[59576,17001]	PanCK+_PD-L1+	Tumor	0.6036
1748	HN12	HN12_[59576,17001]	PanCK+_PD-L1+	Tumor	0.6936
1749	HN12	HN12_[59576,17001]	PanCK+_PD-L1+	Tumor	0.6936
1750	HN12	HN12_[59576,17001]	PanCK+_PD-L1+	Tumor	0.3843
1751	HN12	HN12_[59576,17001]	PanCK+_PD-L1+	Tumor	0.3843
1752	HN12	HN12_[59576,17001]	PanCK+_PD-L1+	Tumor	0.538
1753	HN12	HN12_[59576,17001]	PanCK+_PD-L1+	Tumor	0.538
1754	HN12	HN12_[59576,17001]	PanCK+_PD-L1+	Tumor	0.5001
1755	HN12	HN12_[59576,17001]	PanCK+_PD-L1+	Tumor	0.3752
1756	HN12	HN12_[59576,17001]	PanCK+_PD-L1+	Tumor	0.3752
1757	HN12	HN12_[59576,17001]	PanCK+_PD-L1+	Tumor	0.3377
1758	HN12	HN12_[59576,17001]	PanCK+_PD-L1+	Tumor	0.3377
1759	HN12	HN12_[59576,17001]	PanCK+_PD-L1+	Tumor	0.4787
1760	HN12	HN12_[59576,17001]	PanCK+_PD-L1+	Tumor	0.3989
1761	HN12	HN12_[59576,17001]	PanCK+_PD-L1+	Tumor	0.3989
1762	HN12	HN12_[59576,17001]	PanCK+_PD-L1+	Tumor	0.6807
1763	HN12	HN12_[59576,17001]	PanCK+_PD-L1+	Tumor	0.6807
1764	HN12	HN12_[59576,17001]	PanCK+_PD-L1+	Tumor	0.3661
1765	HN12	HN12_[59576,17001]	PanCK+_PD-L1+	Tumor	0.3661
1766	HN12	HN12_[59576,17001]	PanCK+_PD-L1+	Tumor	0.3775
1767	HN12	HN12_[59576,17001]	PanCK+_PD-L1+	Tumor	0.3775
1768	HN12	HN12_[59576,17001]	PanCK+_PD-L1+	Tumor	0.364
1769	HN12	HN12_[59576,17001]	PanCK+_PD-L1+	Tumor	0.364
1770	HN12	HN12_[59576,17001]	PanCK+_PD-L1+	Tumor	0.4222
1771	HN12	HN12_[59576,17001]	PanCK+_PD-L1+	Tumor	0.4222
1772	HN12	HN12_[59576,17001]	PanCK+_PD-L1+	Tumor	0.4132
1773	HN12	HN12_[59576,17001]	PanCK+_PD-L1+	Tumor	0.5516
1774	HN12	HN12_[59576,17001]	PanCK+_PD-L1+	Tumor	0.5516
1775	HN12	HN12_[59576,17001]	PanCK+_PD-L1+	Tumor	0.6921
1776	HN12	HN12_[59576,17001]	PanCK+_PD-L1+	Tumor	0.4011
1777	HN12	HN12_[59576,17001]	PanCK+_PD-L1+	Tumor	0.4011
1778	HN12	HN12_[59576,17001]	PanCK+_PD-L1+	Tumor	0.428
1779	HN12	HN12_[59576,17001]	PanCK+_PD-L1+	Tumor	0.428
1780	HN12	HN12_[59576,17001]	PanCK+_PD-L1+	Tumor	0.6442
1781	HN12	HN12_[59576,17001]	PanCK+_PD-L1+	Tumor	0.5772
1782	HN12	HN12_[59576,17001]	PanCK+_PD-L1+	Tumor	0.5179
1783	HN12	HN12_[59576,17001]	PanCK+_PD-L1+	Tumor	0.5179
1784	HN12	HN12_[59576,17001]	PanCK+_PD-L1+	Tumor	0.5186
1785	HN12	HN12_[59576,17001]	PanCK+_PD-L1+	Tumor	0.5186
1786	HN12	HN12_[59576,17001]	PanCK+_PD-L1+	Tumor	0.3952
1787	HN12	HN12_[59576,17001]	PanCK+_PD-L1+	Tumor	0.3952
1788	HN12	HN12_[59576,17001]	PanCK+_PD-L1+	Tumor	0.3355
1789	HN12	HN12_[59576,17001]	PanCK+_PD-L1+	Tumor	0.3355
1790	HN12	HN12_[59576,17001]	PanCK+_PD-L1+	Tumor	0.3724
1791	HN12	HN12_[59576,17001]	CD68+_PD-L1+	Tumor	0.3912
1792	HN12	HN12_[59576,17001]	CD68+_PD-L1+	Tumor	0.3912
1793	HN12	HN12_[59576,17001]	PanCK+_PD-L1+	Tumor	0.53
1794	HN12	HN12_[59576,17001]	PanCK+_PD-L1+	Tumor	0.53
1795	HN12	HN12_[59576,17001]	PanCK+_PD-L1+	Tumor	0.4271
1796	HN12	HN12_[59576,17001]	PanCK+_PD-L1+	Tumor	0.4271
1797	HN12	HN12_[59576,17001]	PanCK+_PD-L1+	Tumor	0.4543
1798	HN12	HN12_[59576,17001]	PanCK+_PD-L1+	Tumor	0.4543
1799	HN12	HN12_[59576,17001]	PanCK+_PD-L1+	Tumor	0.4441
1800	HN12	HN12_[59576,17001]	PanCK+_PD-L1+	Tumor	0.6619
1801	HN12	HN12_[59576,17001]	PanCK+_PD-L1+	Tumor	0.4198
1802	HN12	HN12_[59576,17001]	PanCK+_PD-L1+	Tumor	0.4881
1803	HN12	HN12_[59576,17001]	PanCK+_PD-L1+	Tumor	0.4881
1804	HN12	HN12_[59576,17001]	PanCK+_PD-L1+	Tumor	0.4455
1805	HN12	HN12_[59576,17001]	PanCK+_PD-L1+	Tumor	0.4017
1806	HN12	HN12_[59576,17001]	PanCK+_PD-L1+	Tumor	0.4017
1807	HN12	HN12_[59576,17001]	PanCK+_PD-L1+	Tumor	0.47
1808	HN12	HN12_[59576,17001]	PanCK+_PD-L1+	Tumor	0.47
1809	HN12	HN12_[59576,17001]	PanCK+_PD-L1+	Tumor	0.4195
1810	HN12	HN12_[59576,17001]	PanCK+_PD-L1+	Tumor	0.4195
1811	HN12	HN12_[59576,17001]	PanCK+_PD-L1+	Tumor	0.3533
1812	HN12	HN12_[59576,17001]	PanCK+_PD-L1+	Tumor	0.3533
1813	HN12	HN12_[59576,17001]	PanCK+_PD-L1+	Tumor	0.3876
1814	HN12	HN12_[59576,17001]	PanCK+_PD-L1+	Tumor	0.3876
1815	HN12	HN12_[59576,17001]	PanCK+_PD-L1+	Tumor	0.3601
1816	HN12	HN12_[59576,17001]	PanCK+_PD-L1+	Tumor	0.3601
1817	HN12	HN12_[59576,17001]	PanCK+_PD-L1+	Tumor	0.5928
1818	HN12	HN12_[59576,17001]	PanCK+_PD-L1+	Tumor	0.5928
1819	HN12	HN12_[59576,17001]	PanCK+_PD-L1+	Tumor	0.3531
1820	HN12	HN12_[59576,17001]	PanCK+_PD-L1+	Tumor	0.4503
1821	HN12	HN12_[59576,17001]	PanCK+_PD-L1+	Tumor	0.4503
1822	HN12	HN12_[59576,17001]	PanCK+_PD-L1+	Tumor	0.4437
1823	HN12	HN12_[59576,17001]	PanCK+_PD-L1+	Tumor	0.3294
1824	HN12	HN12_[59576,17001]	PanCK+_PD-L1+	Tumor	0.5523
1825	HN12	HN12_[59576,17001]	PanCK+_PD-L1+	Tumor	0.3571
1826	HN12	HN12_[59576,17001]	PanCK+_PD-L1+	Tumor	0.3571
1827	HN12	HN12_[59576,17001]	PanCK+_PD-L1+	Tumor	0.3455
1828	HN12	HN12_[59576,17001]	PanCK+_PD-L1+	Tumor	0.3863
1829	HN12	HN12_[59576,17001]	PanCK+_PD-L1+	Tumor	0.359
1830	HN12	HN12_[59576,17001]	PanCK+_PD-L1+	Tumor	0.359
1831	HN12	HN12_[59576,17001]	PanCK+_PD-L1+	Tumor	0.3407
1832	HN12	HN12_[59576,17001]	PanCK+_PD-L1+	Tumor	0.3407
1833	HN12	HN12_[59576,17001]	PanCK+_PD-L1+	Tumor	0.3803
1834	HN12	HN12_[59576,17001]	PanCK+_PD-L1+	Tumor	0.3803
1835	HN12	HN12_[59576,17001]	PanCK+_PD-L1+	Tumor	0.5592
1836	HN12	HN12_[59576,17001]	PanCK+_PD-L1+	Tumor	0.5592
1837	HN12	HN12_[59576,17001]	PanCK+_PD-L1+	Tumor	0.4745
1838	HN12	HN12_[59576,17001]	PanCK+_PD-L1+	Tumor	0.4706
1839	HN12	HN12_[59576,17001]	PanCK+_PD-L1+	Tumor	0.4706
1840	HN12	HN12_[59576,17001]	PanCK+_PD-L1+	Tumor	0.5421
1841	HN12	HN12_[59576,17001]	PanCK+_PD-L1+	Tumor	0.4561
1842	HN12	HN12_[59576,17001]	PanCK+_PD-L1+	Tumor	0.4561
1843	HN12	HN12_[59576,17001]	PanCK+_PD-L1+	Tumor	0.4478
1844	HN12	HN12_[59576,17001]	PanCK+_PD-L1+	Tumor	0.4011
1845	HN12	HN12_[59576,17001]	PanCK+_PD-L1+	Tumor	0.3733
1846	HN12	HN12_[59576,17001]	PanCK+_PD-L1+	Tumor	0.3733
1847	HN12	HN12_[59576,17001]	PanCK+_PD-L1+	Tumor	0.3716
1848	HN12	HN12_[59576,17001]	PanCK+_PD-L1+	Tumor	0.3716
1849	HN12	HN12_[59576,17001]	PanCK+_PD-L1+	Tumor	0.4064
1850	HN12	HN12_[59576,17001]	PanCK+_PD-L1+	Tumor	0.4064
1851	HN12	HN12_[59576,17001]	PanCK+_PD-L1+	Tumor	0.3778
1852	HN12	HN12_[59576,17001]	PanCK+_PD-L1+	Tumor	0.4482
1853	HN12	HN12_[59576,17001]	PanCK+_PD-L1+	Tumor	0.3421
1854	HN12	HN12_[59576,17001]	PanCK+_PD-L1+	Tumor	0.3421
1855	HN12	HN12_[59576,17001]	PanCK+_PD-L1+	Tumor	0.5512
1856	HN12	HN12_[59576,17001]	PanCK+_PD-L1+	Tumor	0.5512
1857	HN12	HN12_[59576,17001]	PanCK+_PD-L1+	Tumor	0.3901
1858	HN12	HN12_[59576,17001]	PanCK+_PD-L1+	Tumor	0.5539
1859	HN12	HN12_[59576,17001]	PanCK+_PD-L1+	Tumor	0.528
1860	HN12	HN12_[59576,17001]	CD68+_PD-L1+	Stroma	0.4397
1861	HN12	HN12_[59576,17001]	PanCK+_PD-L1+	Tumor	0.3994
1862	HN12	HN12_[59576,17001]	PanCK+_PD-L1+	Tumor	0.3994
1863	HN12	HN12_[59576,17001]	PanCK+_PD-L1+	Tumor	0.3536
1864	HN12	HN12_[59576,17001]	PanCK+_PD-L1+	Tumor	0.3536
1865	HN12	HN12_[59576,17001]	PanCK+_PD-L1+	Tumor	0.4019
1866	HN12	HN12_[59576,17001]	PanCK+_PD-L1+	Tumor	0.4019
1867	HN12	HN12_[59576,17001]	PanCK+_PD-L1+	Tumor	0.3646
1868	HN12	HN12_[59576,17001]	PanCK+_PD-L1+	Tumor	0.3646
1869	HN12	HN12_[59576,17001]	PanCK+_PD-L1+	Tumor	0.4764
1870	HN12	HN12_[59576,17001]	PanCK+_PD-L1+	Tumor	0.6095
1871	HN12	HN12_[59576,17001]	PanCK+_PD-L1+	Tumor	0.3747
1872	HN12	HN12_[59576,17001]	CD68+_PD-L1+	Tumor	0.4657
1873	HN12	HN12_[59576,17001]	CD68+_PD-L1+	Tumor	0.4657
1874	HN12	HN12_[59576,17001]	PanCK+_PD-L1+	Tumor	0.6187
1875	HN12	HN12_[59576,17001]	PanCK+_PD-L1+	Tumor	0.6574
1876	HN12	HN12_[59576,17001]	PanCK+_PD-L1+	Tumor	0.475
1877	HN12	HN12_[59576,17001]	PanCK+_PD-L1+	Tumor	0.5329
1878	HN12	HN12_[59576,17001]	PanCK+_PD-L1+	Tumor	0.5329
1879	HN12	HN12_[59576,17001]	PanCK+_PD-L1+	Tumor	0.5404
1880	HN12	HN12_[59576,17001]	PanCK+_PD-L1+	Tumor	0.5404
1881	HN12	HN12_[59576,17001]	PanCK+_PD-L1+	Tumor	0.4354
1882	HN12	HN12_[59576,17001]	PanCK+_PD-L1+	Tumor	0.4354
1883	HN12	HN12_[59576,17001]	PanCK+_PD-L1+	Tumor	0.5464
1884	HN12	HN12_[59576,17001]	PanCK+_PD-L1+	Tumor	0.5464
1885	HN12	HN12_[59576,17001]	PanCK+_PD-L1+	Tumor	0.3778
1886	HN12	HN12_[59576,17001]	PanCK+_PD-L1+	Tumor	0.3778
1887	HN12	HN12_[59576,17001]	PanCK+_PD-L1+	Tumor	0.4109
1888	HN12	HN12_[59576,17001]	PanCK+_PD-L1+	Tumor	0.4109
1889	HN12	HN12_[59576,17001]	PanCK+_PD-L1+	Tumor	0.492
1890	HN12	HN12_[59576,17001]	PanCK+_PD-L1+	Tumor	0.492
1891	HN12	HN12_[59576,17001]	PanCK+_PD-L1+	Tumor	0.7653
1892	HN12	HN12_[59576,17001]	PanCK+_PD-L1+	Tumor	0.416
1893	HN12	HN12_[59576,17001]	PanCK+_PD-L1+	Tumor	0.416
1894	HN12	HN12_[59576,17001]	PanCK+_PD-L1+	Tumor	0.5602
1895	HN12	HN12_[59576,17001]	PanCK+_PD-L1+	Tumor	0.5907
1896	HN12	HN12_[59576,17001]	PanCK+_PD-L1+	Tumor	0.5907
1897	HN12	HN12_[59576,17001]	CD68+_PD-L1+	Tumor	0.8163
1898	HN12	HN12_[59576,17001]	PanCK+_PD-L1+	Tumor	0.395
1899	HN12	HN12_[59576,17001]	PanCK+_PD-L1+	Tumor	0.395
1900	HN12	HN12_[59576,17001]	CD68+_PD-L1+	Stroma	0.4046
1901	HN12	HN12_[59576,17001]	CD68+_PD-L1+	Stroma	0.4046
1902	HN12	HN12_[59576,17001]	PanCK+_PD-L1+	Tumor	0.3431
1903	HN12	HN12_[59576,17001]	PanCK+_PD-L1+	Tumor	0.3805
1904	HN12	HN12_[59576,17001]	PanCK+_PD-L1+	Tumor	0.3805
1905	HN12	HN12_[59576,17001]	PanCK+_PD-L1+	Tumor	0.47
1906	HN12	HN12_[59576,17001]	PanCK+_PD-L1+	Tumor	0.3584
1907	HN12	HN12_[59576,17001]	PanCK+_PD-L1+	Tumor	0.3584
1908	HN12	HN12_[59576,17001]	PanCK+_PD-L1+	Tumor	0.4289
1909	HN12	HN12_[59576,17001]	PanCK+_PD-L1+	Tumor	0.6242
1910	HN12	HN12_[59576,17001]	PanCK+_PD-L1+	Tumor	0.6242
1911	HN12	HN12_[59576,17001]	PanCK+_PD-L1+	Tumor	0.5079
1912	HN12	HN12_[59576,17001]	PanCK+_PD-L1+	Tumor	0.5108
1913	HN12	HN12_[59576,17001]	PanCK+_PD-L1+	Tumor	0.5108
1914	HN12	HN12_[59576,17001]	PanCK+_PD-L1+	Tumor	0.4845
1915	HN12	HN12_[59576,17001]	PanCK+_PD-L1+	Tumor	0.4845
1916	HN12	HN12_[59576,17001]	PanCK+_PD-L1+	Tumor	0.4431
1917	HN12	HN12_[59576,17001]	PanCK+_PD-L1+	Tumor	0.3674
1918	HN12	HN12_[59576,17001]	PanCK+_PD-L1+	Tumor	0.3674
1919	HN12	HN12_[59576,17001]	PanCK+_PD-L1+	Tumor	0.6119
1920	HN12	HN12_[59576,17001]	PanCK+_PD-L1+	Tumor	0.6119
1921	HN12	HN12_[59576,17001]	PanCK+_PD-L1+	Tumor	0.3402
1922	HN12	HN12_[59576,17001]	PanCK+_PD-L1+	Tumor	0.3402
1923	HN12	HN12_[59576,17001]	PanCK+_PD-L1+	Tumor	0.6525
1924	HN12	HN12_[59576,17001]	PanCK+_PD-L1+	Tumor	0.6525
1925	HN12	HN12_[59576,17001]	PanCK+_PD-L1+	Tumor	0.4218
1926	HN12	HN12_[59576,17001]	PanCK+_PD-L1+	Tumor	0.3494
1927	HN12	HN12_[59576,17001]	PanCK+_PD-L1+	Tumor	0.3494
1928	HN12	HN12_[59576,17001]	PanCK+_PD-L1+	Tumor	0.3352
1929	HN12	HN12_[59576,17001]	PanCK+_PD-L1+	Tumor	0.3352
1930	HN12	HN12_[59576,17001]	PanCK+_PD-L1+	Tumor	0.5017
1931	HN12	HN12_[59576,17001]	PanCK+_PD-L1+	Tumor	0.5017
1932	HN12	HN12_[59576,17001]	PanCK+_PD-L1+	Tumor	0.3598
1933	HN12	HN12_[59576,17001]	PanCK+_PD-L1+	Tumor	0.3598
1934	HN12	HN12_[59576,17001]	PanCK+_PD-L1+	Tumor	0.5573
1935	HN12	HN12_[59576,17001]	PanCK+_PD-L1+	Tumor	0.58
1936	HN12	HN12_[59576,17001]	PanCK+_PD-L1+	Tumor	0.6575
1937	HN12	HN12_[59576,17001]	PanCK+_PD-L1+	Tumor	0.6575
1938	HN12	HN12_[59576,17001]	PanCK+_PD-L1+	Tumor	0.3647
1939	HN12	HN12_[59576,17001]	PanCK+_PD-L1+	Tumor	0.3647
1940	HN12	HN12_[59576,17001]	PanCK+_PD-L1+	Tumor	0.3869
1941	HN12	HN12_[59576,17001]	PanCK+_PD-L1+	Tumor	0.5158
1942	HN12	HN12_[59576,17001]	PanCK+_PD-L1+	Tumor	0.3729
1943	HN12	HN12_[59576,17001]	PanCK+_PD-L1+	Tumor	0.3729
1944	HN12	HN12_[59576,17001]	PanCK+_PD-L1+	Tumor	0.4522
1945	HN12	HN12_[59576,17001]	PanCK+_PD-L1+	Tumor	0.5376
1946	HN12	HN12_[59576,17001]	PanCK+_PD-L1+	Tumor	0.5133
1947	HN12	HN12_[59576,17001]	PanCK+_PD-L1+	Tumor	0.5133
1948	HN12	HN12_[59576,17001]	PanCK+_PD-L1+	Tumor	0.8047
1949	HN12	HN12_[59576,17001]	CD68+_PD-L1+	Stroma	0.5398
1950	HN12	HN12_[59576,17001]	PanCK+_PD-L1+	Tumor	0.5286
1951	HN12	HN12_[59576,17001]	PanCK+_PD-L1+	Tumor	0.4247
1952	HN12	HN12_[59576,17001]	PanCK+_PD-L1+	Tumor	0.4247
1953	HN12	HN12_[59576,17001]	PanCK+_PD-L1+	Tumor	0.518
1954	HN12	HN12_[59576,17001]	PanCK+_PD-L1+	Tumor	0.518
1955	HN12	HN12_[59576,17001]	PanCK+_PD-L1+	Tumor	0.4136
1956	HN12	HN12_[59576,17001]	PanCK+_PD-L1+	Tumor	0.4136
1957	HN12	HN12_[59576,17001]	PanCK+_PD-L1+	Tumor	0.634
1958	HN12	HN12_[59576,17001]	PanCK+_PD-L1+	Tumor	0.634
1959	HN12	HN12_[59576,17001]	PanCK+_PD-L1+	Tumor	0.4337
1960	HN12	HN12_[59576,17001]	PanCK+_PD-L1+	Tumor	0.4337
1961	HN12	HN12_[59576,17001]	PanCK+_PD-L1+	Tumor	0.3891
1962	HN12	HN12_[59576,17001]	PanCK+_PD-L1+	Tumor	0.6074
1963	HN12	HN12_[59576,17001]	PanCK+_PD-L1+	Tumor	0.6074
1964	HN12	HN12_[59576,17001]	PanCK+_PD-L1+	Tumor	0.4457
1965	HN12	HN12_[59576,17001]	PanCK+_PD-L1+	Tumor	0.4457
1966	HN12	HN12_[59576,17001]	PanCK+_PD-L1+	Tumor	0.6463
1967	HN12	HN12_[59576,17001]	PanCK+_PD-L1+	Tumor	0.6463
1968	HN12	HN12_[59576,17001]	PanCK+_PD-L1+	Tumor	0.3924
1969	HN12	HN12_[59576,17001]	PanCK+_PD-L1+	Tumor	0.4753
1970	HN12	HN12_[59576,17001]	PanCK+_PD-L1+	Tumor	0.4753
1971	HN12	HN12_[59576,17001]	PanCK+_PD-L1+	Tumor	0.4028
1972	HN12	HN12_[59576,17001]	PanCK+_PD-L1+	Tumor	0.4067
1973	HN12	HN12_[59576,17001]	PanCK+_PD-L1+	Tumor	0.4739
1974	HN12	HN12_[59576,17001]	PanCK+_PD-L1+	Tumor	0.4739
1975	HN12	HN12_[59576,17001]	PanCK+_PD-L1+	Tumor	0.4873
1976	HN12	HN12_[59576,17001]	PanCK+_PD-L1+	Tumor	0.4873
1977	HN12	HN12_[59576,17001]	PanCK+_PD-L1+	Tumor	0.4238
1978	HN12	HN12_[59576,17001]	PanCK+_PD-L1+	Tumor	0.4238
1979	HN12	HN12_[59576,17001]	PanCK+_PD-L1+	Tumor	0.3637
1980	HN12	HN12_[59576,17001]	PanCK+_PD-L1+	Tumor	0.3637
1981	HN12	HN12_[59576,17001]	PanCK+_PD-L1+	Tumor	0.4881
1982	HN12	HN12_[59576,17001]	PanCK+_PD-L1+	Tumor	0.4881
1983	HN12	HN12_[59576,17001]	PanCK+_PD-L1+	Tumor	0.6011
1984	HN12	HN12_[59576,17001]	PanCK+_PD-L1+	Tumor	0.6011
1985	HN12	HN12_[59576,17001]	PanCK+_PD-L1+	Tumor	0.4875
1986	HN12	HN12_[59576,17001]	PanCK+_PD-L1+	Tumor	0.5845
1987	HN12	HN12_[59576,17001]	PanCK+_PD-L1+	Tumor	0.5845
1988	HN12	HN12_[59576,17001]	PanCK+_PD-L1+	Tumor	0.3983
1989	HN12	HN12_[59576,17001]	PanCK+_PD-L1+	Tumor	0.3983
1990	HN12	HN12_[59576,17001]	PanCK+_PD-L1+	Tumor	0.6205
1991	HN12	HN12_[59576,17001]	PanCK+_PD-L1+	Tumor	0.5256
1992	HN12	HN12_[59576,17001]	PanCK+_PD-L1+	Tumor	0.3474
1993	HN12	HN12_[59576,17001]	PanCK+_PD-L1+	Tumor	0.3812
1994	HN12	HN12_[59576,17001]	PanCK+_PD-L1+	Tumor	0.3812
1995	HN12	HN12_[59576,17001]	PanCK+_PD-L1+	Tumor	0.4741
1996	HN12	HN12_[59576,17001]	PanCK+_PD-L1+	Tumor	0.4741
1997	HN12	HN12_[59576,17001]	PanCK+_PD-L1+	Tumor	0.4409
1998	HN12	HN12_[59576,17001]	PanCK+_PD-L1+	Tumor	0.5974
1999	HN12	HN12_[59576,17001]	PanCK+_PD-L1+	Tumor	0.4368
[truncated: 41,518 more rows]

## Sheet: Fig8E
Sample	ROI	Class	Compart	Distance to CD3+CD8+CD68-
HN12	HN12_[59576,17001]	PanCK+_PD-L1+	Tumor	10.9175
HN12	HN12_[59576,17001]	PanCK+_PD-L1+	Stroma	13.1136
HN12	HN12_[59576,17001]	PanCK+_PD-L1+	Tumor	10.9175
HN12	HN12_[59576,17001]	PanCK+_PD-L1+	Tumor	6.42748
HN12	HN12_[59576,17001]	PanCK+_PD-L1+	Tumor	7.08402
HN12	HN12_[59576,17001]	PanCK+_PD-L1+	Tumor	6.42748
HN12	HN12_[59576,17001]	PanCK+_PD-L1+	Tumor	6.70454
HN12	HN12_[59576,17001]	PanCK+_PD-L1+	Tumor	8.64875
HN12	HN12_[59576,17001]	PanCK+_PD-L1+	Tumor	6.70454
HN12	HN12_[59576,17001]	PanCK+_PD-L1+	Tumor	6.85683
HN12	HN12_[59576,17001]	PanCK+_PD-L1+	Tumor	6.85683
HN12	HN12_[59576,17001]	PanCK+_PD-L1+	Tumor	10.517
HN12	HN12_[59576,17001]	PanCK+_PD-L1+	Tumor	7.51322
HN12	HN12_[59576,17001]	PanCK+_PD-L1+	Tumor	8.29544
HN12	HN12_[59576,17001]	PanCK+_PD-L1+	Tumor	7.20678
HN12	HN12_[59576,17001]	PanCK+_PD-L1+	Tumor	7.03427
HN12	HN12_[59576,17001]	PanCK+_PD-L1+	Tumor	8.29544
HN12	HN12_[59576,17001]	PanCK+_PD-L1+	Tumor	6.00083
HN12	HN12_[59576,17001]	PanCK+_PD-L1+	Tumor	7.1765
HN12	HN12_[59576,17001]	PanCK+_PD-L1+	Tumor	7.83248
HN12	HN12_[59576,17001]	PanCK+_PD-L1+	Tumor	6.19371
HN12	HN12_[59576,17001]	PanCK+_PD-L1+	Tumor	9.89899
HN12	HN12_[59576,17001]	PanCK+_PD-L1+	Tumor	8.60098
HN12	HN12_[59576,17001]	PanCK+_PD-L1+	Tumor	6.70821
HN12	HN12_[59576,17001]	PanCK+_PD-L1+	Tumor	7.69351
HN12	HN12_[59576,17001]	PanCK+_PD-L1+	Tumor	9.59006
HN12	HN12_[59576,17001]	PanCK+_PD-L1+	Tumor	9.89899
HN12	HN12_[59576,17001]	PanCK+_PD-L1+	Tumor	18.6579
HN12	HN12_[59576,17001]	PanCK+_PD-L1+	Tumor	9.65479
HN12	HN12_[59576,17001]	PanCK+_PD-L1+	Tumor	7.69351
HN12	HN12_[59576,17001]	PanCK+_PD-L1+	Tumor	11.0821
HN12	HN12_[59576,17001]	PanCK+_PD-L1+	Tumor	7.87407
HN12	HN12_[59576,17001]	PanCK+_PD-L1+	Tumor	9.69602
HN12	HN12_[59576,17001]	PanCK+_PD-L1+	Tumor	7.54191
HN12	HN12_[59576,17001]	PanCK+_PD-L1+	Tumor	9.19733
HN12	HN12_[59576,17001]	PanCK+_PD-L1+	Tumor	9.539
HN12	HN12_[59576,17001]	PanCK+_PD-L1+	Tumor	18.0111
HN12	HN12_[59576,17001]	PanCK+_PD-L1+	Tumor	9.98329
HN12	HN12_[59576,17001]	PanCK+_PD-L1+	Tumor	7.93095
HN12	HN12_[59576,17001]	PanCK+_PD-L1+	Tumor	7.44691
HN12	HN12_[59576,17001]	PanCK+_PD-L1+	Tumor	8.61395
HN12	HN12_[59576,17001]	PanCK+_PD-L1+	Tumor	7.44691
HN12	HN12_[59576,17001]	PanCK+_PD-L1+	Tumor	7.30576
HN12	HN12_[59576,17001]	PanCK+_PD-L1+	Tumor	9.2239
HN12	HN12_[59576,17001]	PanCK+_PD-L1+	Tumor	7.256
HN12	HN12_[59576,17001]	PanCK+_PD-L1+	Tumor	11.8266
HN12	HN12_[59576,17001]	PanCK+_PD-L1+	Tumor	11.7848
HN12	HN12_[59576,17001]	PanCK+_PD-L1+	Tumor	13.9804
HN12	HN12_[59576,17001]	PanCK+_PD-L1+	Tumor	7.30576
HN12	HN12_[59576,17001]	PanCK+_PD-L1+	Tumor	7.256
HN12	HN12_[59576,17001]	PanCK+_PD-L1+	Tumor	11.436
HN12	HN12_[59576,17001]	PanCK+_PD-L1+	Tumor	13.1961
HN12	HN12_[59576,17001]	PanCK+_PD-L1+	Tumor	8.62786
HN12	HN12_[59576,17001]	PanCK+_PD-L1+	Tumor	7.05762
HN12	HN12_[59576,17001]	PanCK+_PD-L1+	Tumor	22.731
HN12	HN12_[59576,17001]	PanCK+_PD-L1+	Tumor	9.98625
HN12	HN12_[59576,17001]	PanCK+_PD-L1+	Tumor	7.05762
HN12	HN12_[59576,17001]	PanCK+_PD-L1+	Tumor	7.85828
HN12	HN12_[59576,17001]	PanCK+_PD-L1+	Tumor	8.08223
HN12	HN12_[59576,17001]	PanCK+_PD-L1+	Tumor	7.69538
HN12	HN12_[59576,17001]	PanCK+_PD-L1+	Tumor	6.0637
HN12	HN12_[59576,17001]	PanCK+_PD-L1+	Stroma	7.17098
HN12	HN12_[59576,17001]	PanCK+_PD-L1+	Tumor	14.4406
HN12	HN12_[59576,17001]	PanCK+_PD-L1+	Tumor	6.0637
HN12	HN12_[59576,17001]	PanCK+_PD-L1+	Tumor	7.32568
HN12	HN12_[59576,17001]	PanCK+_PD-L1+	Tumor	13.2332
HN12	HN12_[59576,17001]	PanCK+_PD-L1+	Tumor	8.08223
HN12	HN12_[59576,17001]	PanCK+_PD-L1+	Tumor	8.0036
HN12	HN12_[59576,17001]	PanCK+_PD-L1+	Tumor	13.0561
HN12	HN12_[59576,17001]	PanCK+_PD-L1+	Tumor	10.4665
HN12	HN12_[59576,17001]	PanCK+_PD-L1+	Tumor	8.1339
HN12	HN12_[59576,17001]	PanCK+_PD-L1+	Tumor	9.36366
HN12	HN12_[59576,17001]	PanCK+_PD-L1+	Tumor	12.48
HN12	HN12_[59576,17001]	PanCK+_PD-L1+	Tumor	7.1739
HN12	HN12_[59576,17001]	PanCK+_PD-L1+	Tumor	8.1339
HN12	HN12_[59576,17001]	PanCK+_PD-L1+	Tumor	8.07124
HN12	HN12_[59576,17001]	PanCK+_PD-L1+	Tumor	8.30579
HN12	HN12_[59576,17001]	PanCK+_PD-L1+	Tumor	5.5495
HN12	HN12_[59576,17001]	PanCK+_PD-L1+	Tumor	7.30616
HN12	HN12_[59576,17001]	PanCK+_PD-L1+	Tumor	12.48
HN12	HN12_[59576,17001]	PanCK+_PD-L1+	Tumor	9.17303
HN12	HN12_[59576,17001]	PanCK+_PD-L1+	Tumor	8.59695
HN12	HN12_[59576,17001]	PanCK+_PD-L1+	Tumor	10.5606
HN12	HN12_[59576,17001]	PanCK+_PD-L1+	Tumor	9.69909
HN12	HN12_[59576,17001]	PanCK+_PD-L1+	Tumor	9.17303
HN12	HN12_[59576,17001]	PanCK+_PD-L1+	Tumor	7.53023
HN12	HN12_[59576,17001]	PanCK+_PD-L1+	Tumor	7.53023
HN12	HN12_[59576,17001]	PanCK+_PD-L1+	Tumor	16.0881
HN12	HN12_[59576,17001]	PanCK+_PD-L1+	Tumor	9.29671
HN12	HN12_[59576,17001]	PanCK+_PD-L1+	Tumor	8.64123
HN12	HN12_[59576,17001]	PanCK+_PD-L1+	Tumor	7.98316
HN12	HN12_[59576,17001]	PanCK+_PD-L1+	Stroma	23.0202
HN12	HN12_[59576,17001]	PanCK+_PD-L1+	Tumor	24.5449
HN12	HN12_[59576,17001]	PanCK+_PD-L1+	Tumor	7.81462
HN12	HN12_[59576,17001]	PanCK+_PD-L1+	Tumor	7.98316
HN12	HN12_[59576,17001]	PanCK+_PD-L1+	Tumor	8.56479
HN12	HN12_[59576,17001]	PanCK+_PD-L1+	Tumor	8.07963
HN12	HN12_[59576,17001]	PanCK+_PD-L1+	Tumor	7.07729
HN12	HN12_[59576,17001]	PanCK+_PD-L1+	Tumor	7.00686
HN12	HN12_[59576,17001]	PanCK+_PD-L1+	Tumor	8.56479
HN12	HN12_[59576,17001]	PanCK+_PD-L1+	Tumor	12.8378
HN12	HN12_[59576,17001]	PanCK+_PD-L1+	Tumor	7.59453
HN12	HN12_[59576,17001]	PanCK+_PD-L1+	Tumor	8.07963
HN12	HN12_[59576,17001]	PanCK+_PD-L1+	Tumor	7.59453
HN12	HN12_[59576,17001]	PanCK+_PD-L1+	Tumor	9.37292
HN12	HN12_[59576,17001]	PanCK+_PD-L1+	Tumor	9.15057
HN12	HN12_[59576,17001]	PanCK+_PD-L1+	Tumor	9.53667
HN12	HN12_[59576,17001]	PanCK+_PD-L1+	Tumor	14.3907
HN12	HN12_[59576,17001]	PanCK+_PD-L1+	Stroma	7.81402
HN12	HN12_[59576,17001]	PanCK+_PD-L1+	Tumor	9.37292
HN12	HN12_[59576,17001]	PanCK+_PD-L1+	Tumor	6.07845
HN12	HN12_[59576,17001]	PanCK+_PD-L1+	Tumor	7.81402
HN12	HN12_[59576,17001]	PanCK+_PD-L1+	Tumor	6.58317
HN12	HN12_[59576,17001]	PanCK+_PD-L1+	Tumor	5.44518
HN12	HN12_[59576,17001]	PanCK+_PD-L1+	Tumor	8.0984
HN12	HN12_[59576,17001]	PanCK+_PD-L1+	Tumor	9.43332
HN12	HN12_[59576,17001]	PanCK+_PD-L1+	Tumor	7.1851
HN12	HN12_[59576,17001]	PanCK+_PD-L1+	Tumor	7.07672
HN12	HN12_[59576,17001]	PanCK+_PD-L1+	Tumor	7.47276
HN12	HN12_[59576,17001]	PanCK+_PD-L1+	Tumor	6.50258
HN12	HN12_[59576,17001]	PanCK+_PD-L1+	Tumor	14.0259
HN12	HN12_[59576,17001]	PanCK+_PD-L1+	Tumor	6.58317
HN12	HN12_[59576,17001]	PanCK+_PD-L1+	Tumor	7.08037
HN12	HN12_[59576,17001]	PanCK+_PD-L1+	Tumor	7.56175
HN12	HN12_[59576,17001]	PanCK+_PD-L1+	Tumor	7.87376
HN12	HN12_[59576,17001]	PanCK+_PD-L1+	Tumor	6.82361
HN12	HN12_[59576,17001]	PanCK+_PD-L1+	Tumor	8.40355
HN12	HN12_[59576,17001]	PanCK+_PD-L1+	Tumor	7.07672
HN12	HN12_[59576,17001]	PanCK+_PD-L1+	Tumor	7.80108
HN12	HN12_[59576,17001]	PanCK+_PD-L1+	Tumor	6.50258
HN12	HN12_[59576,17001]	PanCK+_PD-L1+	Tumor	12.8939
HN12	HN12_[59576,17001]	PanCK+_PD-L1+	Tumor	9.00002
HN12	HN12_[59576,17001]	PanCK+_PD-L1+	Tumor	8.78251
HN12	HN12_[59576,17001]	PanCK+_PD-L1+	Tumor	6.82361
HN12	HN12_[59576,17001]	PanCK+_PD-L1+	Tumor	8.22192
HN12	HN12_[59576,17001]	PanCK+_PD-L1+	Tumor	7.65029
HN12	HN12_[59576,17001]	PanCK+_PD-L1+	Tumor	7.80108
HN12	HN12_[59576,17001]	PanCK+_PD-L1+	Tumor	8.78251
HN12	HN12_[59576,17001]	PanCK+_PD-L1+	Tumor	10.3508
HN12	HN12_[59576,17001]	PanCK+_PD-L1+	Tumor	8.00016
HN12	HN12_[59576,17001]	PanCK+_PD-L1+	Tumor	6.1045
HN12	HN12_[59576,17001]	PanCK+_PD-L1+	Tumor	16.4611
HN12	HN12_[59576,17001]	PanCK+_PD-L1+	Tumor	8.16333
HN12	HN12_[59576,17001]	PanCK+_PD-L1+	Tumor	11.1213
HN12	HN12_[59576,17001]	PanCK+_PD-L1+	Tumor	8.54752
HN12	HN12_[59576,17001]	PanCK+_PD-L1+	Tumor	11.2488
HN12	HN12_[59576,17001]	PanCK+_PD-L1+	Tumor	8.54752
HN12	HN12_[59576,17001]	PanCK+_PD-L1+	Tumor	6.1045
HN12	HN12_[59576,17001]	PanCK+_PD-L1+	Tumor	6.63763
HN12	HN12_[59576,17001]	PanCK+_PD-L1+	Tumor	9.79049
HN12	HN12_[59576,17001]	PanCK+_PD-L1+	Tumor	6.80389
HN12	HN12_[59576,17001]	PanCK+_PD-L1+	Tumor	7.61562
HN12	HN12_[59576,17001]	PanCK+_PD-L1+	Tumor	11.373
HN12	HN12_[59576,17001]	PanCK+_PD-L1+	Tumor	7.57874
HN12	HN12_[59576,17001]	PanCK+_PD-L1+	Tumor	10.3805
HN12	HN12_[59576,17001]	PanCK+_PD-L1+	Tumor	8.70274
HN12	HN12_[59576,17001]	PanCK+_PD-L1+	Tumor	8.33981
HN12	HN12_[59576,17001]	PanCK+_PD-L1+	Tumor	10.0295
HN12	HN12_[59576,17001]	PanCK+_PD-L1+	Stroma	9.72013
HN12	HN12_[59576,17001]	PanCK+_PD-L1+	Tumor	10.1157
HN12	HN12_[59576,17001]	PanCK+_PD-L1+	Tumor	8.86763
HN12	HN12_[59576,17001]	PanCK+_PD-L1+	Tumor	9.60482
HN12	HN12_[59576,17001]	PanCK+_PD-L1+	Tumor	10.2844
HN12	HN12_[59576,17001]	PanCK+_PD-L1+	Tumor	19.7321
HN12	HN12_[59576,17001]	PanCK+_PD-L1+	Tumor	8.33981
HN12	HN12_[59576,17001]	PanCK+_PD-L1+	Tumor	7.58631
HN12	HN12_[59576,17001]	PanCK+_PD-L1+	Tumor	9.58023
HN12	HN12_[59576,17001]	PanCK+_PD-L1+	Tumor	6.69988
HN12	HN12_[59576,17001]	PanCK+_PD-L1+	Tumor	9.54392
HN12	HN12_[59576,17001]	PanCK+_PD-L1+	Stroma	7.7201
HN12	HN12_[59576,17001]	PanCK+_PD-L1+	Tumor	7.57694
HN12	HN12_[59576,17001]	PanCK+_PD-L1+	Tumor	8.20671
HN12	HN12_[59576,17001]	PanCK+_PD-L1+	Tumor	6.69988
HN12	HN12_[59576,17001]	PanCK+_PD-L1+	Tumor	12.1127
HN12	HN12_[59576,17001]	PanCK+_PD-L1+	Tumor	7.7201
HN12	HN12_[59576,17001]	PanCK+_PD-L1+	Tumor	8.77308
HN12	HN12_[59576,17001]	PanCK+_PD-L1+	Tumor	8.54546
HN12	HN12_[59576,17001]	PanCK+_PD-L1+	Tumor	9.4921
HN12	HN12_[59576,17001]	PanCK+_PD-L1+	Tumor	9.64635
HN12	HN12_[59576,17001]	PanCK+_PD-L1+	Tumor	8.30295
HN12	HN12_[59576,17001]	PanCK+_PD-L1+	Tumor	8.07094
HN12	HN12_[59576,17001]	PanCK+_PD-L1+	Tumor	8.98826
HN12	HN12_[59576,17001]	PanCK+_PD-L1+	Tumor	7.12879
HN12	HN12_[59576,17001]	PanCK+_PD-L1+	Tumor	8.69035
HN12	HN12_[59576,17001]	PanCK+_PD-L1+	Tumor	7.06697
HN12	HN12_[59576,17001]	PanCK+_PD-L1+	Tumor	8.00002
HN12	HN12_[59576,17001]	PanCK+_PD-L1+	Tumor	10.8047
HN12	HN12_[59576,17001]	PanCK+_PD-L1+	Tumor	9.03684
HN12	HN12_[59576,17001]	PanCK+_PD-L1+	Tumor	7.43422
HN12	HN12_[59576,17001]	PanCK+_PD-L1+	Tumor	7.43422
HN12	HN12_[59576,17001]	PanCK+_PD-L1+	Tumor	5.9222
HN12	HN12_[59576,17001]	PanCK+_PD-L1+	Tumor	9.01721
HN12	HN12_[59576,17001]	PanCK+_PD-L1+	Tumor	7.11891
HN12	HN12_[59576,17001]	PanCK+_PD-L1+	Tumor	6.75814
HN12	HN12_[59576,17001]	PanCK+_PD-L1+	Tumor	8.98826
HN12	HN12_[59576,17001]	PanCK+_PD-L1+	Tumor	6.70743
HN12	HN12_[59576,17001]	PanCK+_PD-L1+	Stroma	8.00002
HN12	HN12_[59576,17001]	PanCK+_PD-L1+	Tumor	9.03684
HN12	HN12_[59576,17001]	PanCK+_PD-L1+	Tumor	8.84389
HN12	HN12_[59576,17001]	PanCK+_PD-L1+	Tumor	5.51601
HN12	HN12_[59576,17001]	PanCK+_PD-L1+	Tumor	7.69343
HN12	HN12_[59576,17001]	PanCK+_PD-L1+	Tumor	7.11891
HN12	HN12_[59576,17001]	PanCK+_PD-L1+	Tumor	7.85369
HN12	HN12_[59576,17001]	PanCK+_PD-L1+	Tumor	6.2562
HN12	HN12_[59576,17001]	PanCK+_PD-L1+	Tumor	6.75814
HN12	HN12_[59576,17001]	PanCK+_PD-L1+	Tumor	16.5604
HN12	HN12_[59576,17001]	PanCK+_PD-L1+	Tumor	8.09938
HN12	HN12_[59576,17001]	PanCK+_PD-L1+	Tumor	8.3352
HN12	HN12_[59576,17001]	PanCK+_PD-L1+	Tumor	7.99255
HN12	HN12_[59576,17001]	PanCK+_PD-L1+	Tumor	8.84389
HN12	HN12_[59576,17001]	PanCK+_PD-L1+	Tumor	6.45257
HN12	HN12_[59576,17001]	PanCK+_PD-L1+	Stroma	13.0115
HN12	HN12_[59576,17001]	PanCK+_PD-L1+	Tumor	8.50292
HN12	HN12_[59576,17001]	PanCK+_PD-L1+	Tumor	5.38803
HN12	HN12_[59576,17001]	PanCK+_PD-L1+	Tumor	13.1643
HN12	HN12_[59576,17001]	PanCK+_PD-L1+	Tumor	6.94173
HN12	HN12_[59576,17001]	PanCK+_PD-L1+	Tumor	7.1782
HN12	HN12_[59576,17001]	PanCK+_PD-L1+	Tumor	9.10167
HN12	HN12_[59576,17001]	PanCK+_PD-L1+	Tumor	9.32148
HN12	HN12_[59576,17001]	PanCK+_PD-L1+	Tumor	8.22268
HN12	HN12_[59576,17001]	PanCK+_PD-L1+	Tumor	5.61488
HN12	HN12_[59576,17001]	PanCK+_PD-L1+	Tumor	17.7943
HN12	HN12_[59576,17001]	PanCK+_PD-L1+	Tumor	7.3324
HN12	HN12_[59576,17001]	PanCK+_PD-L1+	Tumor	8.61074
HN12	HN12_[59576,17001]	PanCK+_PD-L1+	Tumor	8.23445
HN12	HN12_[59576,17001]	PanCK+_PD-L1+	Tumor	7.95339
HN12	HN12_[59576,17001]	PanCK+_PD-L1+	Tumor	9.63016
HN12	HN12_[59576,17001]	PanCK+_PD-L1+	Tumor	6.96609
HN12	HN12_[59576,17001]	PanCK+_PD-L1+	Tumor	9.43663
HN12	HN12_[59576,17001]	PanCK+_PD-L1+	Stroma	8.4441
HN12	HN12_[59576,17001]	PanCK+_PD-L1+	Tumor	6.96609
HN12	HN12_[59576,17001]	PanCK+_PD-L1+	Tumor	6.54107
HN12	HN12_[59576,17001]	PanCK+_PD-L1+	Tumor	8.23445
HN12	HN12_[59576,17001]	PanCK+_PD-L1+	Tumor	8.61074
HN12	HN12_[59576,17001]	PanCK+_PD-L1+	Tumor	7.3854
HN12	HN12_[59576,17001]	PanCK+_PD-L1+	Tumor	6.26319
HN12	HN12_[59576,17001]	PanCK+_PD-L1+	Tumor	7.95339
HN12	HN12_[59576,17001]	PanCK+_PD-L1+	Tumor	9.36619
HN12	HN12_[59576,17001]	PanCK+_PD-L1+	Tumor	7.1514
HN12	HN12_[59576,17001]	PanCK+_PD-L1+	Tumor	8.70552
HN12	HN12_[59576,17001]	PanCK+_PD-L1+	Tumor	6.26319
HN12	HN12_[59576,17001]	PanCK+_PD-L1+	Tumor	8.15414
HN12	HN12_[59576,17001]	PanCK+_PD-L1+	Tumor	9.51817
HN12	HN12_[59576,17001]	PanCK+_PD-L1+	Tumor	10.2795
HN12	HN12_[59576,17001]	PanCK+_PD-L1+	Tumor	8.20229
HN12	HN12_[59576,17001]	PanCK+_PD-L1+	Tumor	8.25061
HN12	HN12_[59576,17001]	PanCK+_PD-L1+	Tumor	6.70981
HN12	HN12_[59576,17001]	PanCK+_PD-L1+	Tumor	7.33273
HN12	HN12_[59576,17001]	PanCK+_PD-L1+	Tumor	7.33273
HN12	HN12_[59576,17001]	PanCK+_PD-L1+	Tumor	6.86894
HN12	HN12_[59576,17001]	PanCK+_PD-L1+	Tumor	8.64257
HN12	HN12_[59576,17001]	PanCK+_PD-L1+	Tumor	10.3147
HN12	HN12_[59576,17001]	PanCK+_PD-L1+	Tumor	12.464
HN12	HN12_[59576,17001]	PanCK+_PD-L1+	Tumor	10.8904
HN12	HN12_[59576,17001]	PanCK+_PD-L1+	Tumor	19.408
HN12	HN12_[59576,17001]	PanCK+_PD-L1+	Tumor	9.71162
HN12	HN12_[59576,17001]	PanCK+_PD-L1+	Stroma	9.01563
HN12	HN12_[59576,17001]	PanCK+_PD-L1+	Tumor	7.87441
HN12	HN12_[59576,17001]	PanCK+_PD-L1+	Tumor	6.86894
HN12	HN12_[59576,17001]	PanCK+_PD-L1+	Tumor	7.05924
HN12	HN12_[59576,17001]	PanCK+_PD-L1+	Tumor	7.80144
HN12	HN12_[59576,17001]	PanCK+_PD-L1+	Tumor	7.05924
HN12	HN12_[59576,17001]	PanCK+_PD-L1+	Tumor	9.67845
HN12	HN12_[59576,17001]	PanCK+_PD-L1+	Tumor	12.7695
HN12	HN12_[59576,17001]	PanCK+_PD-L1+	Tumor	7.49713
HN12	HN12_[59576,17001]	PanCK+_PD-L1+	Tumor	6.86044
HN12	HN12_[59576,17001]	PanCK+_PD-L1+	Tumor	7.87441
HN12	HN12_[59576,17001]	PanCK+_PD-L1+	Tumor	6.49828
HN12	HN12_[59576,17001]	PanCK+_PD-L1+	Tumor	6.2562
HN12	HN12_[59576,17001]	PanCK+_PD-L1+	Tumor	6.49828
HN12	HN12_[59576,17001]	PanCK+_PD-L1+	Tumor	6.66861
HN12	HN12_[59576,17001]	PanCK+_PD-L1+	Tumor	6.66861
HN12	HN12_[59576,17001]	PanCK+_PD-L1+	Tumor	9.47426
HN12	HN12_[59576,17001]	PanCK+_PD-L1+	Tumor	8.47659
HN12	HN12_[59576,17001]	PanCK+_PD-L1+	Tumor	12.0682
HN12	HN12_[59576,17001]	PanCK+_PD-L1+	Tumor	7.99565
HN12	HN12_[59576,17001]	PanCK+_PD-L1+	Tumor	5.7212
HN12	HN12_[59576,17001]	PanCK+_PD-L1+	Tumor	7.99565
HN12	HN12_[59576,17001]	PanCK+_PD-L1+	Tumor	10.7783
HN12	HN12_[59576,17001]	PanCK+_PD-L1+	Tumor	8.99725
HN12	HN12_[59576,17001]	PanCK+_PD-L1+	Tumor	8.57211
HN12	HN12_[59576,17001]	PanCK+_PD-L1+	Tumor	8.97539
HN12	HN12_[59576,17001]	PanCK+_PD-L1+	Tumor	11.3892
HN12	HN12_[59576,17001]	PanCK+_PD-L1+	Tumor	10.4657
HN12	HN12_[59576,17001]	PanCK+_PD-L1+	Tumor	6.58863
HN12	HN12_[59576,17001]	PanCK+_PD-L1+	Tumor	7.61777
HN12	HN12_[59576,17001]	PanCK+_PD-L1+	Tumor	9.04765
HN12	HN12_[59576,17001]	PanCK+_PD-L1+	Tumor	6.58863
HN12	HN12_[59576,17001]	PanCK+_PD-L1+	Tumor	7.70146
HN12	HN12_[59576,17001]	PanCK+_PD-L1+	Tumor	9.15516
HN12	HN12_[59576,17001]	PanCK+_PD-L1+	Tumor	9.04765
HN12	HN12_[59576,17001]	PanCK+_PD-L1+	Tumor	10.0061
HN12	HN12_[59576,17001]	PanCK+_PD-L1+	Tumor	8.83235
HN12	HN12_[59576,17001]	PanCK+_PD-L1+	Tumor	8.45697
HN12	HN12_[59576,17001]	PanCK+_PD-L1+	Tumor	8.55002
HN12	HN12_[59576,17001]	PanCK+_PD-L1+	Tumor	13.6698
HN12	HN12_[59576,17001]	PanCK+_PD-L1+	Tumor	6.93283
HN12	HN12_[59576,17001]	PanCK+_PD-L1+	Tumor	10.0061
HN12	HN12_[59576,17001]	PanCK+_PD-L1+	Tumor	6.93283
HN12	HN12_[59576,17001]	PanCK+_PD-L1+	Tumor	10.3953
HN12	HN12_[59576,17001]	PanCK+_PD-L1+	Tumor	7.73685
HN12	HN12_[59576,17001]	PanCK+_PD-L1+	Tumor	10.3953
HN12	HN12_[59576,17001]	PanCK+_PD-L1+	Tumor	7.45529
HN12	HN12_[59576,17001]	PanCK+_PD-L1+	Tumor	6.42797
HN12	HN12_[59576,17001]	PanCK+_PD-L1+	Tumor	6.42797
HN12	HN12_[59576,17001]	PanCK+_PD-L1+	Tumor	9.95856
HN12	HN12_[59576,17001]	PanCK+_PD-L1+	Tumor	8.26277
HN12	HN12_[59576,17001]	PanCK+_PD-L1+	Tumor	7.25168
HN12	HN12_[59576,17001]	PanCK+_PD-L1+	Tumor	7.25168
HN12	HN12_[59576,17001]	PanCK+_PD-L1+	Tumor	8.36289
HN12	HN12_[59576,17001]	PanCK+_PD-L1+	Tumor	9.70005
HN12	HN12_[59576,17001]	PanCK+_PD-L1+	Tumor	12.1348
HN12	HN12_[59576,17001]	PanCK+_PD-L1+	Tumor	18.1465
HN12	HN12_[59576,17001]	PanCK+_PD-L1+	Tumor	7.44457
HN12	HN12_[59576,17001]	PanCK+_PD-L1+	Tumor	8.40497
HN12	HN12_[59576,17001]	PanCK+_PD-L1+	Tumor	7.08992
HN12	HN12_[59576,17001]	PanCK+_PD-L1+	Tumor	7.69337
HN12	HN12_[59576,17001]	PanCK+_PD-L1+	Tumor	7.53883
HN12	HN12_[59576,17001]	PanCK+_PD-L1+	Tumor	6.54062
HN12	HN12_[59576,17001]	PanCK+_PD-L1+	Tumor	7.09204
HN12	HN12_[59576,17001]	PanCK+_PD-L1+	Tumor	7.43778
HN12	HN12_[59576,17001]	PanCK+_PD-L1+	Tumor	7.90727
HN12	HN12_[59576,17001]	PanCK+_PD-L1+	Tumor	13.9217
HN12	HN12_[59576,17001]	PanCK+_PD-L1+	Tumor	7.7616
HN12	HN12_[59576,17001]	PanCK+_PD-L1+	Tumor	5.5756
HN12	HN12_[59576,17001]	PanCK+_PD-L1+	Tumor	8.99574
HN12	HN12_[59576,17001]	PanCK+_PD-L1+	Tumor	7.64963
HN12	HN12_[59576,17001]	PanCK+_PD-L1+	Tumor	7.33869
HN12	HN12_[59576,17001]	PanCK+_PD-L1+	Tumor	11.3767
HN12	HN12_[59576,17001]	PanCK+_PD-L1+	Tumor	8.79993
HN12	HN12_[59576,17001]	PanCK+_PD-L1+	Tumor	9.09686
HN12	HN12_[59576,17001]	PanCK+_PD-L1+	Tumor	11.3767
HN12	HN12_[59576,17001]	PanCK+_PD-L1+	Tumor	8.07201
HN12	HN12_[59576,17001]	PanCK+_PD-L1+	Tumor	8.99574
HN12	HN12_[59576,17001]	PanCK+_PD-L1+	Tumor	6.61118
HN12	HN12_[59576,17001]	PanCK+_PD-L1+	Tumor	8.19879
HN12	HN12_[59576,17001]	PanCK+_PD-L1+	Tumor	18.5649
HN12	HN12_[59576,17001]	PanCK+_PD-L1+	Tumor	6.61118
HN12	HN12_[59576,17001]	PanCK+_PD-L1+	Tumor	8.11893
HN12	HN12_[59576,17001]	PanCK+_PD-L1+	Tumor	6.81822
HN12	HN12_[59576,17001]	PanCK+_PD-L1+	Tumor	8.21416
HN12	HN12_[59576,17001]	PanCK+_PD-L1+	Tumor	8.11893
HN12	HN12_[59576,17001]	PanCK+_PD-L1+	Tumor	7.54679
HN12	HN12_[59576,17001]	PanCK+_PD-L1+	Tumor	5.20332
HN12	HN12_[59576,17001]	PanCK+_PD-L1+	Tumor	6.15033
HN12	HN12_[59576,17001]	PanCK+_PD-L1+	Tumor	9.67635
HN12	HN12_[59576,17001]	PanCK+_PD-L1+	Tumor	8.88276
HN12	HN12_[59576,17001]	PanCK+_PD-L1+	Tumor	5.20332
HN12	HN12_[59576,17001]	PanCK+_PD-L1+	Tumor	8.88276
HN12	HN12_[59576,17001]	PanCK+_PD-L1+	Tumor	6.15033
HN12	HN12_[59576,17001]	PanCK+_PD-L1+	Tumor	7.67548
HN12	HN12_[59576,17001]	PanCK+_PD-L1+	Tumor	8.52559
HN12	HN12_[59576,17001]	PanCK+_PD-L1+	Tumor	7.60859
HN12	HN12_[59576,17001]	PanCK+_PD-L1+	Tumor	9.3282
HN12	HN12_[59576,17001]	PanCK+_PD-L1+	Tumor	6.34133
HN12	HN12_[59576,17001]	PanCK+_PD-L1+	Tumor	7.91601
HN12	HN12_[59576,17001]	PanCK+_PD-L1+	Tumor	7.67548
HN12	HN12_[59576,17001]	PanCK+_PD-L1+	Tumor	10.866
HN12	HN12_[59576,17001]	PanCK+_PD-L1+	Tumor	8.28022
HN12	HN12_[59576,17001]	PanCK+_PD-L1+	Tumor	6.0324
HN12	HN12_[59576,17001]	PanCK+_PD-L1+	Tumor	7.41296
HN12	HN12_[59576,17001]	PanCK+_PD-L1+	Tumor	7.49823
HN12	HN12_[59576,17001]	PanCK+_PD-L1+	Tumor	7.49823
HN12	HN12_[59576,17001]	PanCK+_PD-L1+	Tumor	8.15035
HN12	HN12_[59576,17001]	PanCK+_PD-L1+	Tumor	7.43566
HN12	HN12_[59576,17001]	PanCK+_PD-L1+	Tumor	8.342
HN12	HN12_[59576,17001]	PanCK+_PD-L1+	Tumor	10.0324
HN12	HN12_[59576,17001]	PanCK+_PD-L1+	Tumor	9.98098
HN12	HN12_[59576,17001]	PanCK+_PD-L1+	Tumor	5.52089
HN12	HN12_[59576,17001]	PanCK+_PD-L1+	Tumor	7.58931
HN12	HN12_[59576,17001]	PanCK+_PD-L1+	Tumor	6.14216
HN12	HN12_[59576,17001]	PanCK+_PD-L1+	Tumor	6.14216
HN12	HN12_[59576,17001]	PanCK+_PD-L1+	Tumor	5.52089
HN12	HN12_[59576,17001]	PanCK+_PD-L1+	Tumor	6.86009
HN12	HN12_[59576,17001]	PanCK+_PD-L1+	Tumor	6.86009
HN12	HN12_[59576,17001]	PanCK+_PD-L1+	Tumor	8.08616
HN12	HN12_[59576,17001]	PanCK+_PD-L1+	Tumor	16.5462
HN12	HN12_[59576,17001]	PanCK+_PD-L1+	Tumor	7.25104
HN12	HN12_[59576,17001]	PanCK+_PD-L1+	Tumor	8.08616
HN12	HN12_[59576,17001]	PanCK+_PD-L1+	Tumor	6.4936
HN12	HN12_[59576,17001]	PanCK+_PD-L1+	Tumor	9.1332
HN12	HN12_[59576,17001]	PanCK+_PD-L1+	Tumor	7.28325
HN12	HN12_[59576,17001]	PanCK+_PD-L1+	Tumor	8.3922
HN12	HN12_[59576,17001]	PanCK+_PD-L1+	Tumor	8.08719
HN12	HN12_[59576,17001]	PanCK+_PD-L1+	Tumor	9.36872
HN12	HN12_[59576,17001]	PanCK+_PD-L1+	Tumor	6.86401
HN12	HN12_[59576,17001]	PanCK+_PD-L1+	Tumor	6.7245
HN12	HN12_[59576,17001]	PanCK+_PD-L1+	Tumor	8.90351
HN12	HN12_[59576,17001]	PanCK+_PD-L1+	Tumor	8.50864
HN12	HN12_[59576,17001]	PanCK+_PD-L1+	Tumor	7.43346
HN12	HN12_[59576,17001]	PanCK+_PD-L1+	Tumor	11.748
HN12	HN12_[59576,17001]	PanCK+_PD-L1+	Tumor	8.50864
HN12	HN12_[59576,17001]	PanCK+_PD-L1+	Tumor	7.87975
HN12	HN12_[59576,17001]	PanCK+_PD-L1+	Tumor	6.7167
HN12	HN12_[59576,17001]	PanCK+_PD-L1+	Tumor	9.23888
HN12	HN12_[59576,17001]	PanCK+_PD-L1+	Tumor	6.9568
HN12	HN12_[59576,17001]	PanCK+_PD-L1+	Tumor	6.7245
HN12	HN12_[59576,17001]	PanCK+_PD-L1+	Tumor	10.1173
HN12	HN12_[59576,17001]	PanCK+_PD-L1+	Tumor	5.87933
HN12	HN12_[59576,17001]	PanCK+_PD-L1+	Tumor	11.4037
HN12	HN12_[59576,17001]	PanCK+_PD-L1+	Tumor	9.36872
HN12	HN12_[59576,17001]	PanCK+_PD-L1+	Tumor	7.43346
HN12	HN12_[59576,17001]	PanCK+_PD-L1+	Tumor	9.34245
HN12	HN12_[59576,17001]	PanCK+_PD-L1+	Tumor	9.66778
HN12	HN12_[59576,17001]	PanCK+_PD-L1+	Tumor	7.87975
HN12	HN12_[59576,17001]	PanCK+_PD-L1+	Tumor	4.6789
HN12	HN12_[59576,17001]	PanCK+_PD-L1+	Tumor	6.10721
HN12	HN12_[59576,17001]	PanCK+_PD-L1+	Tumor	6.9568
HN12	HN12_[59576,17001]	PanCK+_PD-L1+	Tumor	11.748
HN12	HN12_[59576,17001]	PanCK+_PD-L1+	Tumor	6.63329
HN12	HN12_[59576,17001]	PanCK+_PD-L1+	Tumor	7.0777
HN12	HN12_[59576,17001]	PanCK+_PD-L1+	Tumor	7.0777
HN12	HN12_[59576,17001]	PanCK+_PD-L1+	Tumor	46.1109
HN12	HN12_[59576,17001]	PanCK+_PD-L1+	Tumor	4.6789
HN12	HN12_[59576,17001]	PanCK+_PD-L1+	Tumor	9.47724
HN12	HN12_[59576,17001]	PanCK+_PD-L1+	Tumor	9.17266
HN12	HN12_[59576,17001]	PanCK+_PD-L1+	Tumor	10.0452
HN12	HN12_[59576,17001]	PanCK+_PD-L1+	Tumor	6.08935
HN12	HN12_[59576,17001]	PanCK+_PD-L1+	Tumor	7.08018
HN12	HN12_[59576,17001]	PanCK+_PD-L1+	Tumor	6.23619
HN12	HN12_[59576,17001]	PanCK+_PD-L1+	Tumor	7.96957
HN12	HN12_[59576,17001]	PanCK+_PD-L1+	Tumor	10.2019
HN12	HN12_[59576,17001]	PanCK+_PD-L1+	Tumor	6.08935
HN12	HN12_[59576,17001]	PanCK+_PD-L1+	Tumor	7.30886
HN12	HN12_[59576,17001]	PanCK+_PD-L1+	Tumor	11.8803
HN12	HN12_[59576,17001]	PanCK+_PD-L1+	Tumor	6.97828
HN12	HN12_[59576,17001]	PanCK+_PD-L1+	Tumor	5.62555
HN12	HN12_[59576,17001]	PanCK+_PD-L1+	Tumor	8.52483
HN12	HN12_[59576,17001]	PanCK+_PD-L1+	Tumor	8.23985
HN12	HN12_[59576,17001]	PanCK+_PD-L1+	Tumor	5.44637
HN12	HN12_[59576,17001]	PanCK+_PD-L1+	Tumor	7.11301
HN12	HN12_[59576,17001]	PanCK+_PD-L1+	Tumor	7.30886
HN12	HN12_[59576,17001]	PanCK+_PD-L1+	Tumor	14.2534
HN12	HN12_[59576,17001]	PanCK+_PD-L1+	Tumor	8.00546
HN12	HN12_[59576,17001]	PanCK+_PD-L1+	Tumor	5.62555
HN12	HN12_[59576,17001]	PanCK+_PD-L1+	Tumor	7.04139
HN12	HN12_[59576,17001]	PanCK+_PD-L1+	Tumor	8.21886
HN12	HN12_[59576,17001]	PanCK+_PD-L1+	Tumor	5.44637
HN12	HN12_[59576,17001]	PanCK+_PD-L1+	Tumor	9.31026
HN12	HN12_[59576,17001]	PanCK+_PD-L1+	Tumor	6.85712
HN12	HN12_[59576,17001]	PanCK+_PD-L1+	Tumor	6.85712
HN12	HN12_[59576,17001]	PanCK+_PD-L1+	Tumor	6.37122
HN12	HN12_[59576,17001]	PanCK+_PD-L1+	Tumor	6.99618
HN12	HN12_[59576,17001]	PanCK+_PD-L1+	Tumor	7.06208
HN12	HN12_[59576,17001]	PanCK+_PD-L1+	Tumor	8.01132
HN12	HN12_[59576,17001]	PanCK+_PD-L1+	Tumor	6.97121
HN12	HN12_[59576,17001]	PanCK+_PD-L1+	Tumor	6.97121
HN12	HN12_[59576,17001]	PanCK+_PD-L1+	Tumor	6.44345
HN12	HN12_[59576,17001]	PanCK+_PD-L1+	Tumor	11.9272
HN12	HN12_[59576,17001]	PanCK+_PD-L1+	Tumor	6.83348
HN12	HN12_[59576,17001]	PanCK+_PD-L1+	Tumor	7.50294
HN12	HN12_[59576,17001]	PanCK+_PD-L1+	Tumor	10.8924
HN12	HN12_[59576,17001]	PanCK+_PD-L1+	Tumor	8.82774
HN12	HN12_[59576,17001]	PanCK+_PD-L1+	Tumor	7.11427
HN12	HN12_[59576,17001]	PanCK+_PD-L1+	Tumor	7.61762
HN12	HN12_[59576,17001]	PanCK+_PD-L1+	Tumor	7.41825
HN12	HN12_[59576,17001]	PanCK+_PD-L1+	Tumor	7.70106
HN12	HN12_[59576,17001]	PanCK+_PD-L1+	Tumor	6.83348
HN12	HN12_[59576,17001]	PanCK+_PD-L1+	Tumor	7.11427
HN12	HN12_[59576,17001]	PanCK+_PD-L1+	Tumor	9.82207
HN12	HN12_[59576,17001]	PanCK+_PD-L1+	Tumor	7.20878
HN12	HN12_[59576,17001]	PanCK+_PD-L1+	Tumor	10.4749
HN12	HN12_[59576,17001]	PanCK+_PD-L1+	Tumor	6.86962
HN12	HN12_[59576,17001]	PanCK+_PD-L1+	Tumor	11.2155
HN12	HN12_[59576,17001]	PanCK+_PD-L1+	Tumor	6.86962
HN12	HN12_[59576,17001]	PanCK+_PD-L1+	Tumor	9.67435
HN12	HN12_[59576,17001]	PanCK+_PD-L1+	Tumor	7.83613
HN12	HN12_[59576,17001]	PanCK+_PD-L1+	Tumor	7.49406
HN12	HN12_[59576,17001]	PanCK+_PD-L1+	Tumor	9.60825
HN12	HN12_[59576,17001]	PanCK+_PD-L1+	Tumor	11.1838
HN12	HN12_[59576,17001]	PanCK+_PD-L1+	Tumor	8.53307
HN12	HN12_[59576,17001]	PanCK+_PD-L1+	Tumor	7.43727
HN12	HN12_[59576,17001]	PanCK+_PD-L1+	Tumor	18.2144
HN12	HN12_[59576,17001]	PanCK+_PD-L1+	Tumor	10.714
HN12	HN12_[59576,17001]	PanCK+_PD-L1+	Tumor	9.33323
HN12	HN12_[59576,17001]	PanCK+_PD-L1+	Tumor	7.76977
HN12	HN12_[59576,17001]	PanCK+_PD-L1+	Tumor	6.79851
HN12	HN12_[59576,17001]	PanCK+_PD-L1+	Tumor	7.49406
HN12	HN12_[59576,17001]	PanCK+_PD-L1+	Tumor	6.79851
HN12	HN12_[59576,17001]	PanCK+_PD-L1+	Tumor	6.72679
HN12	HN12_[59576,17001]	PanCK+_PD-L1+	Tumor	8.6338
HN12	HN12_[59576,17001]	PanCK+_PD-L1+	Tumor	29.0937
HN12	HN12_[59576,17001]	PanCK+_PD-L1+	Tumor	6.72679
HN12	HN12_[59576,17001]	PanCK+_PD-L1+	Tumor	7.43727
HN12	HN12_[59576,17001]	PanCK+_PD-L1+	Tumor	8.06416
HN12	HN12_[59576,17001]	PanCK+_PD-L1+	Tumor	11.5754
HN12	HN12_[59576,17001]	PanCK+_PD-L1+	Tumor	10.8425
HN12	HN12_[59576,17001]	PanCK+_PD-L1+	Tumor	9.78877
HN12	HN12_[59576,17001]	PanCK+_PD-L1+	Tumor	9.59138
HN12	HN12_[59576,17001]	PanCK+_PD-L1+	Tumor	7.12253
HN12	HN12_[59576,17001]	PanCK+_PD-L1+	Tumor	7.12253
HN12	HN12_[59576,17001]	PanCK+_PD-L1+	Tumor	9.40394
HN12	HN12_[59576,17001]	PanCK+_PD-L1+	Tumor	8.21639
HN12	HN12_[59576,17001]	PanCK+_PD-L1+	Tumor	7.04276
HN12	HN12_[59576,17001]	PanCK+_PD-L1+	Tumor	10.0489
HN12	HN12_[59576,17001]	PanCK+_PD-L1+	Tumor	18.5861
HN12	HN12_[59576,17001]	PanCK+_PD-L1+	Tumor	12.1276
HN12	HN12_[59576,17001]	PanCK+_PD-L1+	Tumor	7.38848
HN12	HN12_[59576,17001]	PanCK+_PD-L1+	Tumor	10.8886
HN12	HN12_[59576,17001]	PanCK+_PD-L1+	Tumor	17.0955
HN12	HN12_[59576,17001]	PanCK+_PD-L1+	Tumor	10.0456
HN12	HN12_[59576,17001]	PanCK+_PD-L1+	Tumor	6.59182
HN12	HN12_[59576,17001]	PanCK+_PD-L1+	Tumor	6.43567
HN12	HN12_[59576,17001]	PanCK+_PD-L1+	Tumor	6.71869
HN12	HN12_[59576,17001]	PanCK+_PD-L1+	Tumor	10.1861
HN12	HN12_[59576,17001]	PanCK+_PD-L1+	Tumor	6.59182
HN12	HN12_[59576,17001]	PanCK+_PD-L1+	Tumor	6.71869
HN12	HN12_[59576,17001]	PanCK+_PD-L1+	Tumor	6.58893
HN12	HN12_[59576,17001]	PanCK+_PD-L1+	Tumor	10.8145
HN12	HN12_[59576,17001]	PanCK+_PD-L1+	Tumor	6.43567
HN12	HN12_[59576,17001]	PanCK+_PD-L1+	Tumor	6.58893
HN12	HN12_[59576,17001]	PanCK+_PD-L1+	Tumor	8.37927
HN12	HN12_[59576,17001]	PanCK+_PD-L1+	Tumor	11.0733
HN12	HN12_[59576,17001]	PanCK+_PD-L1+	Tumor	7.20831
HN12	HN12_[59576,17001]	PanCK+_PD-L1+	Tumor	7.81297
HN12	HN12_[59576,17001]	PanCK+_PD-L1+	Tumor	7.1247
HN12	HN12_[59576,17001]	PanCK+_PD-L1+	Tumor	8.15508
HN12	HN12_[59576,17001]	PanCK+_PD-L1+	Tumor	8.91776
HN12	HN12_[59576,17001]	PanCK+_PD-L1+	Tumor	6.90082
HN12	HN12_[59576,17001]	PanCK+_PD-L1+	Tumor	8.66298
HN12	HN12_[59576,17001]	PanCK+_PD-L1+	Tumor	10.0924
HN12	HN12_[59576,17001]	PanCK+_PD-L1+	Tumor	9.1101
HN12	HN12_[59576,17001]	PanCK+_PD-L1+	Tumor	8.91776
HN12	HN12_[59576,17001]	PanCK+_PD-L1+	Tumor	8.61487
HN12	HN12_[59576,17001]	PanCK+_PD-L1+	Tumor	6.98611
HN12	HN12_[59576,17001]	PanCK+_PD-L1+	Tumor	7.36346
HN12	HN12_[59576,17001]	PanCK+_PD-L1+	Tumor	10.9909
HN12	HN12_[59576,17001]	PanCK+_PD-L1+	Tumor	6.52547
HN12	HN12_[59576,17001]	PanCK+_PD-L1+	Tumor	9.63203
HN12	HN12_[59576,17001]	PanCK+_PD-L1+	Tumor	9.27697
HN12	HN12_[59576,17001]	PanCK+_PD-L1+	Tumor	6.98611
HN12	HN12_[59576,17001]	PanCK+_PD-L1+	Tumor	7.36346
HN12	HN12_[59576,17001]	PanCK+_PD-L1+	Tumor	8.61487
HN12	HN12_[59576,17001]	PanCK+_PD-L1+	Tumor	7.60616
HN12	HN12_[59576,17001]	PanCK+_PD-L1+	Tumor	7.75175
HN12	HN12_[59576,17001]	PanCK+_PD-L1+	Tumor	7.2303
HN12	HN12_[59576,17001]	PanCK+_PD-L1+	Tumor	8.69047
HN12	HN12_[59576,17001]	PanCK+_PD-L1+	Tumor	9.80698
HN12	HN12_[59576,17001]	PanCK+_PD-L1+	Tumor	9.88026
HN12	HN12_[59576,17001]	PanCK+_PD-L1+	Tumor	9.74321
HN12	HN12_[59576,17001]	PanCK+_PD-L1+	Tumor	7.60616
HN12	HN12_[59576,17001]	PanCK+_PD-L1+	Tumor	8.69047
HN12	HN12_[59576,17001]	PanCK+_PD-L1+	Tumor	6.04242
HN12	HN12_[59576,17001]	PanCK+_PD-L1+	Tumor	9.56358
HN12	HN12_[59576,17001]	PanCK+_PD-L1+	Tumor	5.24848
HN12	HN12_[59576,17001]	PanCK+_PD-L1+	Tumor	8.98893
HN12	HN12_[59576,17001]	PanCK+_PD-L1+	Tumor	7.75175
HN12	HN12_[59576,17001]	PanCK+_PD-L1+	Tumor	5.24848
HN12	HN12_[59576,17001]	PanCK+_PD-L1+	Tumor	7.89535
HN12	HN12_[59576,17001]	PanCK+_PD-L1+	Tumor	8.00148
HN12	HN12_[59576,17001]	PanCK+_PD-L1+	Tumor	6.85846
HN12	HN12_[59576,17001]	PanCK+_PD-L1+	Tumor	7.54541
HN12	HN12_[59576,17001]	PanCK+_PD-L1+	Tumor	10.6452
HN12	HN12_[59576,17001]	PanCK+_PD-L1+	Tumor	8.92095
HN12	HN12_[59576,17001]	PanCK+_PD-L1+	Tumor	11.2642
HN12	HN12_[59576,17001]	PanCK+_PD-L1+	Tumor	10.1275
HN12	HN12_[59576,17001]	PanCK+_PD-L1+	Tumor	14.8796
HN12	HN12_[59576,17001]	PanCK+_PD-L1+	Tumor	6.58362
HN12	HN12_[59576,17001]	PanCK+_PD-L1+	Tumor	6.45398
HN12	HN12_[59576,17001]	PanCK+_PD-L1+	Tumor	7.97697
HN12	HN12_[59576,17001]	PanCK+_PD-L1+	Tumor	7.63045
HN12	HN12_[59576,17001]	PanCK+_PD-L1+	Tumor	14.8022
HN12	HN12_[59576,17001]	PanCK+_PD-L1+	Tumor	7.97697
HN12	HN12_[59576,17001]	PanCK+_PD-L1+	Tumor	11.6409
HN12	HN12_[59576,17001]	PanCK+_PD-L1+	Tumor	18.456
HN12	HN12_[59576,17001]	PanCK+_PD-L1+	Tumor	10.5838
HN12	HN12_[59576,17001]	PanCK+_PD-L1+	Tumor	7.02775
HN12	HN12_[59576,17001]	PanCK+_PD-L1+	Tumor	7.72324
HN12	HN12_[59576,17001]	PanCK+_PD-L1+	Tumor	10.0543
HN12	HN12_[59576,17001]	PanCK+_PD-L1+	Tumor	9.73316
HN12	HN12_[59576,17001]	PanCK+_PD-L1+	Tumor	11.9558
HN12	HN12_[59576,17001]	PanCK+_PD-L1+	Tumor	6.87949
HN12	HN12_[59576,17001]	PanCK+_PD-L1+	Stroma	6.59735
HN12	HN12_[59576,17001]	PanCK+_PD-L1+	Tumor	7.72324
HN12	HN12_[59576,17001]	PanCK+_PD-L1+	Tumor	7.26319
HN12	HN12_[59576,17001]	PanCK+_PD-L1+	Tumor	7.74677
HN12	HN12_[59576,17001]	PanCK+_PD-L1+	Tumor	6.59735
HN12	HN12_[59576,17001]	PanCK+_PD-L1+	Tumor	11.3304
HN12	HN12_[59576,17001]	PanCK+_PD-L1+	Tumor	10.6169
HN12	HN12_[59576,17001]	PanCK+_PD-L1+	Tumor	7.48237
HN12	HN12_[59576,17001]	PanCK+_PD-L1+	Tumor	7.74677
HN12	HN12_[59576,17001]	PanCK+_PD-L1+	Tumor	8.46236
HN12	HN12_[59576,17001]	PanCK+_PD-L1+	Tumor	7.11966
HN12	HN12_[59576,17001]	PanCK+_PD-L1+	Tumor	7.93461
HN12	HN12_[59576,17001]	PanCK+_PD-L1+	Tumor	7.72955
HN12	HN12_[59576,17001]	PanCK+_PD-L1+	Tumor	13.3107
HN12	HN12_[59576,17001]	PanCK+_PD-L1+	Tumor	6.91202
HN12	HN12_[59576,17001]	PanCK+_PD-L1+	Tumor	8.45712
HN12	HN12_[59576,17001]	PanCK+_PD-L1+	Tumor	7.31749
HN12	HN12_[59576,17001]	PanCK+_PD-L1+	Tumor	11.8211
HN12	HN12_[59576,17001]	PanCK+_PD-L1+	Tumor	8.3169
HN12	HN12_[59576,17001]	PanCK+_PD-L1+	Tumor	7.93461
HN12	HN12_[59576,17001]	PanCK+_PD-L1+	Tumor	8.47559
HN12	HN12_[59576,17001]	PanCK+_PD-L1+	Tumor	9.536
HN12	HN12_[59576,17001]	PanCK+_PD-L1+	Tumor	6.78638
HN12	HN12_[59576,17001]	PanCK+_PD-L1+	Tumor	7.48237
HN12	HN12_[59576,17001]	PanCK+_PD-L1+	Tumor	6.84896
HN12	HN12_[59576,17001]	PanCK+_PD-L1+	Tumor	10.7183
HN12	HN12_[59576,17001]	PanCK+_PD-L1+	Tumor	10.834
HN12	HN12_[59576,17001]	PanCK+_PD-L1+	Tumor	5.81083
HN12	HN12_[59576,17001]	PanCK+_PD-L1+	Tumor	6.76049
HN12	HN12_[59576,17001]	PanCK+_PD-L1+	Tumor	9.06939
HN12	HN12_[59576,17001]	PanCK+_PD-L1+	Tumor	5.92491
HN12	HN12_[59576,17001]	PanCK+_PD-L1+	Tumor	8.62564
HN12	HN12_[59576,17001]	PanCK+_PD-L1+	Tumor	6.92553
HN12	HN12_[59576,17001]	PanCK+_PD-L1+	Tumor	8.22774
HN12	HN12_[59576,17001]	PanCK+_PD-L1+	Tumor	7.82185
HN12	HN12_[59576,17001]	PanCK+_PD-L1+	Tumor	8.39282
HN12	HN12_[59576,17001]	PanCK+_PD-L1+	Tumor	6.858
HN12	HN12_[59576,17001]	PanCK+_PD-L1+	Tumor	8.10494
HN12	HN12_[59576,17001]	PanCK+_PD-L1+	Tumor	5.92491
HN12	HN12_[59576,17001]	PanCK+_PD-L1+	Tumor	6.858
HN12	HN12_[59576,17001]	PanCK+_PD-L1+	Tumor	8.41825
HN12	HN12_[59576,17001]	PanCK+_PD-L1+	Tumor	9.59425
HN12	HN12_[59576,17001]	PanCK+_PD-L1+	Tumor	7.66756
HN12	HN12_[59576,17001]	PanCK+_PD-L1+	Tumor	8.58288
HN12	HN12_[59576,17001]	PanCK+_PD-L1+	Tumor	7.06008
HN12	HN12_[59576,17001]	PanCK+_PD-L1+	Tumor	6.77503
HN12	HN12_[59576,17001]	PanCK+_PD-L1+	Tumor	9.44519
HN12	HN12_[59576,17001]	PanCK+_PD-L1+	Tumor	9.72055
HN12	HN12_[59576,17001]	PanCK+_PD-L1+	Tumor	7.92369
HN12	HN12_[59576,17001]	PanCK+_PD-L1+	Tumor	11.4065
HN12	HN12_[59576,17001]	PanCK+_PD-L1+	Tumor	7.09852
HN12	HN12_[59576,17001]	PanCK+_PD-L1+	Tumor	6.73137
HN12	HN12_[59576,17001]	PanCK+_PD-L1+	Tumor	9.59425
HN12	HN12_[59576,17001]	PanCK+_PD-L1+	Tumor	7.86055
HN12	HN12_[59576,17001]	PanCK+_PD-L1+	Tumor	5.72465
HN12	HN12_[59576,17001]	PanCK+_PD-L1+	Tumor	14.8636
HN12	HN12_[59576,17001]	PanCK+_PD-L1+	Tumor	6.77503
HN12	HN12_[59576,17001]	PanCK+_PD-L1+	Tumor	13.0486
HN12	HN12_[59576,17001]	PanCK+_PD-L1+	Tumor	8.5296
HN12	HN12_[59576,17001]	PanCK+_PD-L1+	Tumor	5.88908
HN12	HN12_[59576,17001]	PanCK+_PD-L1+	Tumor	5.72465
HN12	HN12_[59576,17001]	PanCK+_PD-L1+	Tumor	10.9097
HN12	HN12_[59576,17001]	PanCK+_PD-L1+	Tumor	8.28613
HN12	HN12_[59576,17001]	PanCK+_PD-L1+	Tumor	10.7834
HN12	HN12_[59576,17001]	PanCK+_PD-L1+	Tumor	11.4065
HN12	HN12_[59576,17001]	PanCK+_PD-L1+	Tumor	5.88908
HN12	HN12_[59576,17001]	PanCK+_PD-L1+	Tumor	7.14244
HN12	HN12_[59576,17001]	PanCK+_PD-L1+	Tumor	11.1136
HN12	HN12_[59576,17001]	PanCK+_PD-L1+	Tumor	10.908
HN12	HN12_[59576,17001]	PanCK+_PD-L1+	Stroma	8.28613
HN12	HN12_[59576,17001]	PanCK+_PD-L1+	Tumor	13.1354
HN12	HN12_[59576,17001]	PanCK+_PD-L1+	Tumor	11.1602
HN12	HN12_[59576,17001]	PanCK+_PD-L1+	Tumor	10.9097
HN12	HN12_[59576,17001]	PanCK+_PD-L1+	Tumor	14.7396
HN12	HN12_[59576,17001]	PanCK+_PD-L1+	Tumor	12.9333
HN12	HN12_[59576,17001]	PanCK+_PD-L1+	Tumor	6.10044
HN12	HN12_[59576,17001]	PanCK+_PD-L1+	Tumor	7.13859
HN12	HN12_[59576,17001]	PanCK+_PD-L1+	Tumor	7.80925
HN12	HN12_[59576,17001]	PanCK+_PD-L1+	Tumor	7.70063
HN12	HN12_[59576,17001]	PanCK+_PD-L1+	Tumor	11.0877
HN12	HN12_[59576,17001]	PanCK+_PD-L1+	Tumor	7.70063
HN12	HN12_[59576,17001]	PanCK+_PD-L1+	Tumor	11.3677
HN12	HN12_[59576,17001]	PanCK+_PD-L1+	Tumor	7.01909
HN12	HN12_[59576,17001]	PanCK+_PD-L1+	Tumor	6.1317
HN12	HN12_[59576,17001]	PanCK+_PD-L1+	Tumor	7.67915
HN12	HN12_[59576,17001]	PanCK+_PD-L1+	Tumor	10.4661
HN12	HN12_[59576,17001]	PanCK+_PD-L1+	Tumor	8.05611
HN12	HN12_[59576,17001]	PanCK+_PD-L1+	Tumor	11.0807
HN12	HN12_[59576,17001]	PanCK+_PD-L1+	Tumor	7.47819
HN12	HN12_[59576,17001]	PanCK+_PD-L1+	Tumor	8.75439
HN12	HN12_[59576,17001]	PanCK+_PD-L1+	Tumor	11.3677
HN12	HN12_[59576,17001]	PanCK+_PD-L1+	Tumor	22.0409
HN12	HN12_[59576,17001]	PanCK+_PD-L1+	Tumor	9.30343
HN12	HN12_[59576,17001]	PanCK+_PD-L1+	Tumor	6.1168
HN12	HN12_[59576,17001]	PanCK+_PD-L1+	Tumor	12.8333
HN12	HN12_[59576,17001]	PanCK+_PD-L1+	Tumor	11.1958
HN12	HN12_[59576,17001]	PanCK+_PD-L1+	Tumor	8.75439
HN12	HN12_[59576,17001]	PanCK+_PD-L1+	Tumor	7.28972
HN12	HN12_[59576,17001]	PanCK+_PD-L1+	Tumor	11.8523
HN12	HN12_[59576,17001]	PanCK+_PD-L1+	Tumor	7.94687
HN12	HN12_[59576,17001]	PanCK+_PD-L1+	Tumor	10.2463
HN12	HN12_[59576,17001]	PanCK+_PD-L1+	Tumor	17.8386
HN12	HN12_[59576,17001]	PanCK+_PD-L1+	Tumor	5.62027
HN12	HN12_[59576,17001]	PanCK+_PD-L1+	Tumor	7.76392
HN12	HN12_[59576,17001]	PanCK+_PD-L1+	Tumor	7.03822
HN12	HN12_[59576,17001]	PanCK+_PD-L1+	Tumor	10.0066
HN12	HN12_[59576,17001]	PanCK+_PD-L1+	Tumor	9.16534
HN12	HN12_[59576,17001]	PanCK+_PD-L1+	Tumor	7.03822
HN12	HN12_[59576,17001]	PanCK+_PD-L1+	Tumor	10.9257
HN12	HN12_[59576,17001]	PanCK+_PD-L1+	Tumor	7.70097
HN12	HN12_[59576,17001]	PanCK+_PD-L1+	Tumor	13.0845
HN12	HN12_[59576,17001]	PanCK+_PD-L1+	Tumor	9.56454
HN12	HN12_[59576,17001]	PanCK+_PD-L1+	Tumor	9.06551
HN12	HN12_[59576,17001]	PanCK+_PD-L1+	Tumor	8.32289
HN12	HN12_[59576,17001]	PanCK+_PD-L1+	Tumor	6.18013
HN12	HN12_[59576,17001]	PanCK+_PD-L1+	Tumor	9.80816
HN12	HN12_[59576,17001]	PanCK+_PD-L1+	Tumor	8.07676
HN12	HN12_[59576,17001]	PanCK+_PD-L1+	Tumor	6.78187
HN12	HN12_[59576,17001]	PanCK+_PD-L1+	Tumor	11.0013
HN12	HN12_[59576,17001]	PanCK+_PD-L1+	Tumor	9.89507
HN12	HN12_[59576,17001]	PanCK+_PD-L1+	Tumor	9.56454
HN12	HN12_[59576,17001]	PanCK+_PD-L1+	Tumor	8.32289
HN12	HN12_[59576,17001]	PanCK+_PD-L1+	Tumor	8.18558
HN12	HN12_[59576,17001]	PanCK+_PD-L1+	Tumor	9.63737
HN12	HN12_[59576,17001]	PanCK+_PD-L1+	Tumor	8.07676
HN12	HN12_[59576,17001]	PanCK+_PD-L1+	Tumor	6.89743
HN12	HN12_[59576,17001]	PanCK+_PD-L1+	Tumor	9.80816
HN12	HN12_[59576,17001]	PanCK+_PD-L1+	Tumor	8.50854
HN12	HN12_[59576,17001]	PanCK+_PD-L1+	Tumor	9.55982
HN12	HN12_[59576,17001]	PanCK+_PD-L1+	Tumor	8.78419
HN12	HN12_[59576,17001]	PanCK+_PD-L1+	Tumor	7.49499
HN12	HN12_[59576,17001]	PanCK+_PD-L1+	Tumor	9.20856
HN12	HN12_[59576,17001]	PanCK+_PD-L1+	Tumor	12.5309
HN12	HN12_[59576,17001]	PanCK+_PD-L1+	Tumor	7.39693
HN12	HN12_[59576,17001]	PanCK+_PD-L1+	Tumor	11.677
HN12	HN12_[59576,17001]	PanCK+_PD-L1+	Tumor	6.89743
HN12	HN12_[59576,17001]	PanCK+_PD-L1+	Tumor	9.10897
HN12	HN12_[59576,17001]	PanCK+_PD-L1+	Tumor	6.91035
HN12	HN12_[59576,17001]	PanCK+_PD-L1+	Tumor	7.39006
HN12	HN12_[59576,17001]	PanCK+_PD-L1+	Tumor	13.4573
HN12	HN12_[59576,17001]	PanCK+_PD-L1+	Tumor	7.18713
HN12	HN12_[59576,17001]	PanCK+_PD-L1+	Tumor	12.0843
HN12	HN12_[59576,17001]	PanCK+_PD-L1+	Tumor	11.5264
HN12	HN12_[59576,17001]	PanCK+_PD-L1+	Tumor	10.3745
HN12	HN12_[59576,17001]	PanCK+_PD-L1+	Tumor	7.39693
HN12	HN12_[59576,17001]	PanCK+_PD-L1+	Tumor	6.37122
HN12	HN12_[59576,17001]	PanCK+_PD-L1+	Tumor	10.1389
HN12	HN12_[59576,17001]	PanCK+_PD-L1+	Tumor	11.677
HN12	HN12_[59576,17001]	PanCK+_PD-L1+	Tumor	9.57026
HN12	HN12_[59576,17001]	PanCK+_PD-L1+	Tumor	10.1383
HN12	HN12_[59576,17001]	PanCK+_PD-L1+	Tumor	7.50905
HN12	HN12_[59576,17001]	PanCK+_PD-L1+	Tumor	9.14737
HN12	HN12_[59576,17001]	PanCK+_PD-L1+	Tumor	7.65969
HN12	HN12_[59576,17001]	PanCK+_PD-L1+	Tumor	7.572
HN12	HN12_[59576,17001]	PanCK+_PD-L1+	Tumor	10.8674
HN12	HN12_[59576,17001]	PanCK+_PD-L1+	Tumor	10.2444
HN12	HN12_[59576,17001]	PanCK+_PD-L1+	Tumor	8.29327
HN12	HN12_[59576,17001]	PanCK+_PD-L1+	Tumor	9.71706
HN12	HN12_[59576,17001]	PanCK+_PD-L1+	Tumor	5.75087
HN12	HN12_[59576,17001]	PanCK+_PD-L1+	Tumor	10.9413
HN12	HN12_[59576,17001]	PanCK+_PD-L1+	Tumor	7.46143
HN12	HN12_[59576,17001]	PanCK+_PD-L1+	Tumor	8.88081
HN12	HN12_[59576,17001]	PanCK+_PD-L1+	Tumor	10.9969
HN12	HN12_[59576,17001]	PanCK+_PD-L1+	Tumor	7.17298
HN12	HN12_[59576,17001]	PanCK+_PD-L1+	Tumor	15.9963
HN12	HN12_[59576,17001]	PanCK+_PD-L1+	Tumor	9.41043
HN12	HN12_[59576,17001]	PanCK+_PD-L1+	Tumor	8.45149
HN12	HN12_[59576,17001]	PanCK+_PD-L1+	Tumor	7.46143
HN12	HN12_[59576,17001]	PanCK+_PD-L1+	Tumor	7.17298
HN12	HN12_[59576,17001]	PanCK+_PD-L1+	Tumor	7.27237
HN12	HN12_[59576,17001]	PanCK+_PD-L1+	Tumor	7.27237
HN12	HN12_[59576,17001]	PanCK+_PD-L1+	Tumor	11.6371
HN12	HN12_[59576,17001]	PanCK+_PD-L1+	Tumor	7.20101
HN12	HN12_[59576,17001]	PanCK+_PD-L1+	Tumor	5.764
HN12	HN12_[59576,17001]	PanCK+_PD-L1+	Tumor	5.39229
HN12	HN12_[59576,17001]	PanCK+_PD-L1+	Tumor	10.1075
HN12	HN12_[59576,17001]	PanCK+_PD-L1+	Tumor	7.94632
HN12	HN12_[59576,17001]	PanCK+_PD-L1+	Tumor	14.1277
HN12	HN12_[59576,17001]	PanCK+_PD-L1+	Tumor	11.5618
HN12	HN12_[59576,17001]	PanCK+_PD-L1+	Tumor	10.6533
HN12	HN12_[59576,17001]	PanCK+_PD-L1+	Tumor	5.764
HN12	HN12_[59576,17001]	PanCK+_PD-L1+	Tumor	14.846
HN12	HN12_[59576,17001]	PanCK+_PD-L1+	Tumor	7.94632
HN12	HN12_[59576,17001]	PanCK+_PD-L1+	Tumor	15.1473
HN12	HN12_[59576,17001]	PanCK+_PD-L1+	Tumor	9.20179
HN12	HN12_[59576,17001]	PanCK+_PD-L1+	Tumor	6.65452
HN12	HN12_[59576,17001]	PanCK+_PD-L1+	Tumor	6.65339
HN12	HN12_[59576,17001]	PanCK+_PD-L1+	Tumor	8.16882
HN12	HN12_[59576,17001]	PanCK+_PD-L1+	Tumor	10.16
HN12	HN12_[59576,17001]	PanCK+_PD-L1+	Tumor	7.78332
HN12	HN12_[59576,17001]	PanCK+_PD-L1+	Tumor	7.98855
HN12	HN12_[59576,17001]	PanCK+_PD-L1+	Tumor	7.0114
HN12	HN12_[59576,17001]	PanCK+_PD-L1+	Tumor	11.204
HN12	HN12_[59576,17001]	PanCK+_PD-L1+	Tumor	6.65339
HN12	HN12_[59576,17001]	PanCK+_PD-L1+	Tumor	11.8261
HN12	HN12_[59576,17001]	PanCK+_PD-L1+	Tumor	8.16882
HN12	HN12_[59576,17001]	PanCK+_PD-L1+	Tumor	11.4223
HN12	HN12_[59576,17001]	PanCK+_PD-L1+	Tumor	14.846
HN12	HN12_[59576,17001]	PanCK+_PD-L1+	Tumor	8.01417
HN12	HN12_[59576,17001]	PanCK+_PD-L1+	Tumor	7.53284
HN12	HN12_[59576,17001]	PanCK+_PD-L1+	Tumor	10.3071
HN12	HN12_[59576,17001]	PanCK+_PD-L1+	Tumor	10.4848
HN12	HN12_[59576,17001]	PanCK+_PD-L1+	Tumor	11.0104
HN12	HN12_[59576,17001]	PanCK+_PD-L1+	Tumor	9.96971
HN12	HN12_[59576,17001]	PanCK+_PD-L1+	Tumor	7.5133
HN12	HN12_[59576,17001]	PanCK+_PD-L1+	Tumor	7.97668
HN12	HN12_[59576,17001]	PanCK+_PD-L1+	Tumor	12.9022
HN12	HN12_[59576,17001]	PanCK+_PD-L1+	Tumor	7.5133
HN12	HN12_[59576,17001]	PanCK+_PD-L1+	Tumor	7.53284
HN12	HN12_[59576,17001]	PanCK+_PD-L1+	Tumor	10.3387
HN12	HN12_[59576,17001]	PanCK+_PD-L1+	Tumor	9.29852
HN12	HN12_[59576,17001]	PanCK+_PD-L1+	Tumor	7.34439
HN12	HN12_[59576,17001]	PanCK+_PD-L1+	Tumor	6.31585
HN12	HN12_[59576,17001]	PanCK+_PD-L1+	Tumor	6.26599
HN12	HN12_[59576,17001]	PanCK+_PD-L1+	Tumor	13.074
HN12	HN12_[59576,17001]	PanCK+_PD-L1+	Tumor	6.26599
HN12	HN12_[59576,17001]	PanCK+_PD-L1+	Tumor	8.08664
HN12	HN12_[59576,17001]	PanCK+_PD-L1+	Tumor	8.77262
HN12	HN12_[59576,17001]	PanCK+_PD-L1+	Tumor	10.3387
HN12	HN12_[59576,17001]	PanCK+_PD-L1+	Tumor	7.48824
HN12	HN12_[59576,17001]	PanCK+_PD-L1+	Tumor	8.08664
HN12	HN12_[59576,17001]	PanCK+_PD-L1+	Tumor	8.32366
HN12	HN12_[59576,17001]	PanCK+_PD-L1+	Tumor	8.02991
HN12	HN12_[59576,17001]	PanCK+_PD-L1+	Tumor	8.77262
HN12	HN12_[59576,17001]	PanCK+_PD-L1+	Tumor	7.24587
HN12	HN12_[59576,17001]	PanCK+_PD-L1+	Tumor	6.94465
HN12	HN12_[59576,17001]	PanCK+_PD-L1+	Tumor	8.4386
HN12	HN12_[59576,17001]	PanCK+_PD-L1+	Tumor	19.4732
HN12	HN12_[59576,17001]	PanCK+_PD-L1+	Tumor	6.94465
HN12	HN12_[59576,17001]	PanCK+_PD-L1+	Tumor	7.58032
HN12	HN12_[59576,17001]	PanCK+_PD-L1+	Tumor	8.4386
HN12	HN12_[59576,17001]	PanCK+_PD-L1+	Tumor	7.31492
HN12	HN12_[59576,17001]	PanCK+_PD-L1+	Tumor	7.31492
HN12	HN12_[59576,17001]	PanCK+_PD-L1+	Tumor	9.64867
HN12	HN12_[59576,17001]	PanCK+_PD-L1+	Tumor	9.08529
HN12	HN12_[59576,17001]	PanCK+_PD-L1+	Tumor	9.08529
HN12	HN12_[59576,17001]	PanCK+_PD-L1+	Tumor	10.0961
HN12	HN12_[59576,17001]	PanCK+_PD-L1+	Tumor	11.1843
HN12	HN12_[59576,17001]	PanCK+_PD-L1+	Tumor	7.32584
HN12	HN12_[59576,17001]	PanCK+_PD-L1+	Tumor	12.6167
HN12	HN12_[59576,17001]	PanCK+_PD-L1+	Tumor	8.41202
HN12	HN12_[59576,17001]	PanCK+_PD-L1+	Tumor	11.2157
HN12	HN12_[59576,17001]	PanCK+_PD-L1+	Tumor	10.3689
HN12	HN12_[59576,17001]	PanCK+_PD-L1+	Tumor	8.5338
HN12	HN12_[59576,17001]	PanCK+_PD-L1+	Tumor	6.06038
HN12	HN12_[59576,17001]	PanCK+_PD-L1+	Tumor	5.63032
HN12	HN12_[59576,17001]	PanCK+_PD-L1+	Tumor	8.48634
HN12	HN12_[59576,17001]	PanCK+_PD-L1+	Tumor	6.20378
HN12	HN12_[59576,17001]	PanCK+_PD-L1+	Tumor	11.2157
HN12	HN12_[59576,17001]	PanCK+_PD-L1+	Tumor	11.5044
HN12	HN12_[59576,17001]	PanCK+_PD-L1+	Tumor	9.76781
HN12	HN12_[59576,17001]	PanCK+_PD-L1+	Tumor	7.78393
HN12	HN12_[59576,17001]	PanCK+_PD-L1+	Tumor	14.3634
HN12	HN12_[59576,17001]	PanCK+_PD-L1+	Tumor	7.78393
HN12	HN12_[59576,17001]	PanCK+_PD-L1+	Tumor	10.6246
HN12	HN12_[59576,17001]	PanCK+_PD-L1+	Tumor	11.7679
HN12	HN12_[59576,17001]	PanCK+_PD-L1+	Tumor	10.2757
HN12	HN12_[59576,17001]	PanCK+_PD-L1+	Tumor	10.0947
HN12	HN12_[59576,17001]	PanCK+_PD-L1+	Tumor	9.8195
HN12	HN12_[59576,17001]	PanCK+_PD-L1+	Tumor	6.32048
HN12	HN12_[59576,17001]	PanCK+_PD-L1+	Tumor	10.0784
HN12	HN12_[59576,17001]	PanCK+_PD-L1+	Tumor	6.32048
HN12	HN12_[59576,17001]	PanCK+_PD-L1+	Tumor	9.41884
HN12	HN12_[59576,17001]	PanCK+_PD-L1+	Tumor	8.87832
HN12	HN12_[59576,17001]	PanCK+_PD-L1+	Tumor	12.0225
HN12	HN12_[59576,17001]	PanCK+_PD-L1+	Tumor	7.88008
HN12	HN12_[59576,17001]	PanCK+_PD-L1+	Tumor	7.23627
HN12	HN12_[59576,17001]	PanCK+_PD-L1+	Tumor	8.94282
HN12	HN12_[59576,17001]	PanCK+_PD-L1+	Tumor	8.84154
HN12	HN12_[59576,17001]	PanCK+_PD-L1+	Tumor	12.8372
HN12	HN12_[59576,17001]	PanCK+_PD-L1+	Tumor	7.23627
HN12	HN12_[59576,17001]	PanCK+_PD-L1+	Tumor	9.55833
HN12	HN12_[59576,17001]	PanCK+_PD-L1+	Tumor	23.0734
HN12	HN12_[59576,17001]	PanCK+_PD-L1+	Tumor	29.5248
HN12	HN12_[59576,17001]	PanCK+_PD-L1+	Tumor	14.0106
HN12	HN12_[59576,17001]	PanCK+_PD-L1+	Tumor	7.13297
HN12	HN12_[59576,17001]	PanCK+_PD-L1+	Tumor	7.13297
HN12	HN12_[59576,17001]	PanCK+_PD-L1+	Tumor	10.5714
HN12	HN12_[59576,17001]	PanCK+_PD-L1+	Tumor	5.83239
HN12	HN12_[59576,17001]	PanCK+_PD-L1+	Tumor	7.79093
HN12	HN12_[59576,17001]	PanCK+_PD-L1+	Tumor	8.98644
HN12	HN12_[59576,17001]	PanCK+_PD-L1+	Tumor	5.83239
HN12	HN12_[59576,17001]	PanCK+_PD-L1+	Tumor	7.79041
HN12	HN12_[59576,17001]	PanCK+_PD-L1+	Tumor	6.69784
HN12	HN12_[59576,17001]	PanCK+_PD-L1+	Tumor	12.1116
HN12	HN12_[59576,17001]	PanCK+_PD-L1+	Tumor	7.6433
HN12	HN12_[59576,17001]	PanCK+_PD-L1+	Tumor	8.02022
HN12	HN12_[59576,17001]	PanCK+_PD-L1+	Tumor	9.9223
HN12	HN12_[59576,17001]	PanCK+_PD-L1+	Tumor	12.1116
HN12	HN12_[59576,17001]	PanCK+_PD-L1+	Tumor	8.02022
HN12	HN12_[59576,17001]	PanCK+_PD-L1+	Tumor	8.26608
HN12	HN12_[59576,17001]	PanCK+_PD-L1+	Tumor	6.21631
HN12	HN12_[59576,17001]	PanCK+_PD-L1+	Tumor	7.79041
HN12	HN12_[59576,17001]	PanCK+_PD-L1+	Tumor	7.55275
HN12	HN12_[59576,17001]	PanCK+_PD-L1+	Tumor	8.29027
HN12	HN12_[59576,17001]	PanCK+_PD-L1+	Tumor	22.4691
HN12	HN12_[59576,17001]	PanCK+_PD-L1+	Tumor	7.55275
HN12	HN12_[59576,17001]	PanCK+_PD-L1+	Tumor	8.29027
HN12	HN12_[59576,17001]	PanCK+_PD-L1+	Tumor	8.1357
HN12	HN12_[59576,17001]	PanCK+_PD-L1+	Tumor	6.94467
HN12	HN12_[59576,17001]	PanCK+_PD-L1+	Tumor	6.405
HN12	HN12_[59576,17001]	PanCK+_PD-L1+	Tumor	18.6669
HN12	HN12_[59576,17001]	PanCK+_PD-L1+	Tumor	8.00212
HN12	HN12_[59576,17001]	PanCK+_PD-L1+	Tumor	6.98559
HN12	HN12_[59576,17001]	PanCK+_PD-L1+	Stroma	6.94467
HN12	HN12_[59576,17001]	PanCK+_PD-L1+	Tumor	6.405
HN12	HN12_[59576,17001]	PanCK+_PD-L1+	Tumor	7.31123
HN12	HN12_[59576,17001]	PanCK+_PD-L1+	Tumor	7.6397
HN12	HN12_[59576,17001]	PanCK+_PD-L1+	Tumor	11.4634
HN12	HN12_[59576,17001]	PanCK+_PD-L1+	Tumor	7.31123
HN12	HN12_[59576,17001]	PanCK+_PD-L1+	Tumor	7.8458
HN12	HN12_[59576,17001]	PanCK+_PD-L1+	Tumor	9.10096
HN12	HN12_[59576,17001]	PanCK+_PD-L1+	Tumor	5.99336
HN12	HN12_[59576,17001]	PanCK+_PD-L1+	Tumor	8.95946
HN12	HN12_[59576,17001]	PanCK+_PD-L1+	Tumor	8.69665
HN12	HN12_[59576,17001]	PanCK+_PD-L1+	Tumor	8.16765
HN12	HN12_[59576,17001]	PanCK+_PD-L1+	Tumor	8.69665
HN12	HN12_[59576,17001]	PanCK+_PD-L1+	Tumor	14.6439
HN12	HN12_[59576,17001]	PanCK+_PD-L1+	Tumor	6.22615
HN12	HN12_[59576,17001]	PanCK+_PD-L1+	Tumor	9.15525
HN12	HN12_[59576,17001]	PanCK+_PD-L1+	Tumor	8.45204
HN12	HN12_[59576,17001]	PanCK+_PD-L1+	Tumor	7.75852
HN12	HN12_[59576,17001]	PanCK+_PD-L1+	Tumor	6.70189
HN12	HN12_[59576,17001]	PanCK+_PD-L1+	Tumor	7.24804
HN12	HN12_[59576,17001]	PanCK+_PD-L1+	Tumor	7.41223
HN12	HN12_[59576,17001]	PanCK+_PD-L1+	Tumor	6.95881
HN12	HN12_[59576,17001]	PanCK+_PD-L1+	Tumor	9.98041
HN12	HN12_[59576,17001]	PanCK+_PD-L1+	Tumor	7.24804
HN12	HN12_[59576,17001]	PanCK+_PD-L1+	Tumor	7.18977
HN12	HN12_[59576,17001]	PanCK+_PD-L1+	Tumor	6.95881
HN12	HN12_[59576,17001]	PanCK+_PD-L1+	Stroma	8.52001
HN12	HN12_[59576,17001]	PanCK+_PD-L1+	Tumor	6.62205
HN12	HN12_[59576,17001]	PanCK+_PD-L1+	Tumor	9.08965
HN12	HN12_[59576,17001]	PanCK+_PD-L1+	Tumor	6.62205
HN12	HN12_[59576,17001]	PanCK+_PD-L1+	Tumor	7.18977
HN12	HN12_[59576,17001]	PanCK+_PD-L1+	Tumor	6.34868
HN12	HN12_[59576,17001]	PanCK+_PD-L1+	Tumor	5.65354
HN12	HN12_[59576,17001]	PanCK+_PD-L1+	Tumor	8.73141
HN12	HN12_[59576,17001]	PanCK+_PD-L1+	Tumor	7.71379
HN12	HN12_[59576,17001]	PanCK+_PD-L1+	Tumor	6.79743
HN12	HN12_[59576,17001]	PanCK+_PD-L1+	Tumor	7.90532
HN12	HN12_[59576,17001]	PanCK+_PD-L1+	Tumor	7.99831
HN12	HN12_[59576,17001]	PanCK+_PD-L1+	Tumor	11.6596
HN12	HN12_[59576,17001]	PanCK+_PD-L1+	Tumor	9.75992
HN12	HN12_[59576,17001]	PanCK+_PD-L1+	Tumor	5.65354
HN12	HN12_[59576,17001]	PanCK+_PD-L1+	Tumor	11.6596
HN12	HN12_[59576,17001]	PanCK+_PD-L1+	Tumor	9.1719
HN12	HN12_[59576,17001]	PanCK+_PD-L1+	Tumor	5.37598
HN12	HN12_[59576,17001]	PanCK+_PD-L1+	Tumor	8.12692
HN12	HN12_[59576,17001]	PanCK+_PD-L1+	Tumor	8.10586
HN12	HN12_[59576,17001]	PanCK+_PD-L1+	Tumor	7.50558
HN12	HN12_[59576,17001]	PanCK+_PD-L1+	Stroma	16.9099
HN12	HN12_[59576,17001]	PanCK+_PD-L1+	Tumor	7.00243
HN12	HN12_[59576,17001]	PanCK+_PD-L1+	Tumor	5.32223
HN12	HN12_[59576,17001]	PanCK+_PD-L1+	Tumor	8.12692
HN12	HN12_[59576,17001]	PanCK+_PD-L1+	Tumor	11.7734
HN12	HN12_[59576,17001]	PanCK+_PD-L1+	Tumor	11.7908
HN12	HN12_[59576,17001]	PanCK+_PD-L1+	Tumor	5.9635
HN12	HN12_[59576,17001]	PanCK+_PD-L1+	Tumor	6.88073
HN12	HN12_[59576,17001]	PanCK+_PD-L1+	Tumor	5.9635
HN12	HN12_[59576,17001]	PanCK+_PD-L1+	Tumor	11.7908
HN12	HN12_[59576,17001]	PanCK+_PD-L1+	Tumor	10.12
HN12	HN12_[59576,17001]	PanCK+_PD-L1+	Tumor	8.59994
HN12	HN12_[59576,17001]	PanCK+_PD-L1+	Tumor	7.0512
HN12	HN12_[59576,17001]	PanCK+_PD-L1+	Tumor	6.83094
HN12	HN12_[59576,17001]	PanCK+_PD-L1+	Tumor	10.8827
HN12	HN12_[59576,17001]	PanCK+_PD-L1+	Tumor	8.78028
HN12	HN12_[59576,17001]	PanCK+_PD-L1+	Tumor	6.83094
HN12	HN12_[59576,17001]	PanCK+_PD-L1+	Tumor	7.42922
HN12	HN12_[59576,17001]	PanCK+_PD-L1+	Tumor	11.5444
HN12	HN12_[59576,17001]	PanCK+_PD-L1+	Tumor	22.0152
HN12	HN12_[59576,17001]	PanCK+_PD-L1+	Stroma	9.45377
HN12	HN12_[59576,17001]	PanCK+_PD-L1+	Stroma	7.75418
HN12	HN12_[59576,17001]	PanCK+_PD-L1+	Tumor	7.75418
HN12	HN12_[59576,17001]	PanCK+_PD-L1+	Tumor	9.45377
HN12	HN12_[59576,17001]	PanCK+_PD-L1+	Tumor	8.6611
HN12	HN12_[59576,17001]	PanCK+_PD-L1+	Tumor	10.5603
HN12	HN12_[59576,17001]	PanCK+_PD-L1+	Stroma	7.7566
HN12	HN12_[59576,17001]	PanCK+_PD-L1+	Tumor	6.95618
HN12	HN12_[59576,17001]	PanCK+_PD-L1+	Stroma	7.7566
HN12	HN12_[59576,17001]	PanCK+_PD-L1+	Tumor	15.0568
HN12	HN12_[59576,17001]	PanCK+_PD-L1+	Tumor	6.95618
HN12	HN12_[59576,17001]	PanCK+_PD-L1+	Tumor	7.75121
HN12	HN12_[59576,17001]	PanCK+_PD-L1+	Tumor	9.52924
HN12	HN12_[59576,17001]	PanCK+_PD-L1+	Stroma	6.26259
HN12	HN12_[59576,17001]	PanCK+_PD-L1+	Tumor	7.77609
HN12	HN12_[59576,17001]	PanCK+_PD-L1+	Tumor	10.1861
HN12	HN12_[59576,17001]	PanCK+_PD-L1+	Stroma	11.1224
HN12	HN12_[59576,17001]	PanCK+_PD-L1+	Tumor	10.348
HN12	HN12_[59576,17001]	PanCK+_PD-L1+	Tumor	9.13544
HN12	HN12_[59576,17001]	PanCK+_PD-L1+	Tumor	10.348
HN12	HN12_[59576,17001]	PanCK+_PD-L1+	Tumor	10.7912
HN12	HN12_[59576,17001]	PanCK+_PD-L1+	Tumor	8.58729
HN12	HN12_[59576,17001]	PanCK+_PD-L1+	Tumor	10.4906
HN12	HN12_[59576,17001]	PanCK+_PD-L1+	Tumor	10.7868
HN12	HN12_[59576,17001]	PanCK+_PD-L1+	Tumor	20.1154
HN12	HN12_[59576,17001]	PanCK+_PD-L1+	Tumor	7.70325
HN12	HN12_[59576,17001]	PanCK+_PD-L1+	Tumor	9.05844
HN12	HN12_[59576,17001]	PanCK+_PD-L1+	Tumor	7.70325
HN12	HN12_[59576,17001]	PanCK+_PD-L1+	Tumor	8.77486
HN12	HN12_[60589,16001]	PanCK+_PD-L1+	Tumor	8.08088
HN12	HN12_[60589,16001]	PanCK+_PD-L1+	Tumor	7.96994
HN12	HN12_[60589,16001]	PanCK+_PD-L1+	Tumor	7.82796
HN12	HN12_[60589,16001]	PanCK+_PD-L1+	Tumor	9.69345
HN12	HN12_[60589,16001]	PanCK+_PD-L1+	Tumor	10.3565
HN12	HN12_[60589,16001]	PanCK+_PD-L1+	Tumor	6.36821
HN12	HN12_[60589,16001]	PanCK+_PD-L1+	Tumor	8.32906
HN12	HN12_[60589,16001]	PanCK+_PD-L1+	Tumor	6.59728
HN12	HN12_[60589,16001]	PanCK+_PD-L1+	Tumor	6.93649
HN12	HN12_[60589,16001]	PanCK+_PD-L1+	Tumor	6.44012
HN12	HN12_[60589,16001]	PanCK+_PD-L1+	Tumor	7.91624
HN12	HN12_[60589,16001]	PanCK+_PD-L1+	Tumor	7.52449
HN12	HN12_[60589,16001]	PanCK+_PD-L1+	Tumor	9.10521
HN12	HN12_[60589,16001]	PanCK+_PD-L1+	Tumor	8.81209
HN12	HN12_[60589,16001]	PanCK+_PD-L1+	Tumor	7.36915
HN12	HN12_[60589,16001]	PanCK+_PD-L1+	Tumor	6.36821
HN12	HN12_[60589,16001]	PanCK+_PD-L1+	Tumor	6.59728
HN12	HN12_[60589,16001]	PanCK+_PD-L1+	Tumor	7.91624
HN12	HN12_[60589,16001]	PanCK+_PD-L1+	Tumor	14.3487
HN12	HN12_[60589,16001]	PanCK+_PD-L1+	Tumor	7.06859
HN12	HN12_[60589,16001]	PanCK+_PD-L1+	Tumor	8.97239
HN12	HN12_[60589,16001]	PanCK+_PD-L1+	Tumor	7.82796
HN12	HN12_[60589,16001]	PanCK+_PD-L1+	Tumor	11.8075
HN12	HN12_[60589,16001]	PanCK+_PD-L1+	Tumor	13.2854
HN12	HN12_[60589,16001]	PanCK+_PD-L1+	Tumor	7.36915
HN12	HN12_[60589,16001]	PanCK+_PD-L1+	Tumor	6.7816
HN12	HN12_[60589,16001]	PanCK+_PD-L1+	Tumor	8.83457
HN12	HN12_[60589,16001]	PanCK+_PD-L1+	Tumor	9.07767
HN12	HN12_[60589,16001]	PanCK+_PD-L1+	Tumor	6.0208
HN12	HN12_[60589,16001]	PanCK+_PD-L1+	Tumor	6.62371
HN12	HN12_[60589,16001]	PanCK+_PD-L1+	Tumor	8.83457
HN12	HN12_[60589,16001]	PanCK+_PD-L1+	Tumor	8.65207
HN12	HN12_[60589,16001]	PanCK+_PD-L1+	Tumor	10.0404
HN12	HN12_[60589,16001]	PanCK+_PD-L1+	Tumor	6.63401
HN12	HN12_[60589,16001]	PanCK+_PD-L1+	Stroma	8.65207
HN12	HN12_[60589,16001]	PanCK+_PD-L1+	Tumor	9.94113
HN12	HN12_[60589,16001]	PanCK+_PD-L1+	Tumor	5.09902
HN12	HN12_[60589,16001]	PanCK+_PD-L1+	Tumor	10.8445
HN12	HN12_[60589,16001]	PanCK+_PD-L1+	Tumor	10.0641
HN12	HN12_[60589,16001]	PanCK+_PD-L1+	Tumor	6.62371
HN12	HN12_[60589,16001]	PanCK+_PD-L1+	Tumor	6.1878
HN12	HN12_[60589,16001]	PanCK+_PD-L1+	Tumor	6.63401
HN12	HN12_[60589,16001]	PanCK+_PD-L1+	Tumor	8.09151
HN12	HN12_[60589,16001]	PanCK+_PD-L1+	Tumor	5.09902
HN12	HN12_[60589,16001]	PanCK+_PD-L1+	Tumor	9.67603
HN12	HN12_[60589,16001]	PanCK+_PD-L1+	Tumor	7.86832
HN12	HN12_[60589,16001]	PanCK+_PD-L1+	Tumor	15.9928
HN12	HN12_[60589,16001]	PanCK+_PD-L1+	Tumor	6.1878
HN12	HN12_[60589,16001]	PanCK+_PD-L1+	Tumor	8.5189
HN12	HN12_[60589,16001]	PanCK+_PD-L1+	Tumor	8.27587
HN12	HN12_[60589,16001]	PanCK+_PD-L1+	Tumor	10.8445
HN12	HN12_[60589,16001]	PanCK+_PD-L1+	Tumor	7.99856
HN12	HN12_[60589,16001]	PanCK+_PD-L1+	Tumor	8.75399
HN12	HN12_[60589,16001]	PanCK+_PD-L1+	Tumor	8.07094
HN12	HN12_[60589,16001]	PanCK+_PD-L1+	Tumor	11.8386
HN12	HN12_[60589,16001]	PanCK+_PD-L1+	Tumor	8.22679
HN12	HN12_[60589,16001]	PanCK+_PD-L1+	Tumor	14.8314
HN12	HN12_[60589,16001]	PanCK+_PD-L1+	Tumor	7.02322
HN12	HN12_[60589,16001]	PanCK+_PD-L1+	Tumor	7.52872
HN12	HN12_[60589,16001]	PanCK+_PD-L1+	Tumor	12.3172
HN12	HN12_[60589,16001]	PanCK+_PD-L1+	Tumor	7.4686
HN12	HN12_[60589,16001]	PanCK+_PD-L1+	Tumor	14.7836
HN12	HN12_[60589,16001]	PanCK+_PD-L1+	Tumor	4.85835
HN12	HN12_[60589,16001]	PanCK+_PD-L1+	Tumor	4.85835
HN12	HN12_[60589,16001]	PanCK+_PD-L1+	Tumor	10.3615
HN12	HN12_[60589,16001]	PanCK+_PD-L1+	Tumor	10.2113
HN12	HN12_[60589,16001]	PanCK+_PD-L1+	Tumor	9.5356
HN12	HN12_[60589,16001]	PanCK+_PD-L1+	Tumor	7.30585
HN12	HN12_[60589,16001]	PanCK+_PD-L1+	Tumor	7.11354
HN12	HN12_[60589,16001]	PanCK+_PD-L1+	Tumor	22.2335
HN12	HN12_[60589,16001]	PanCK+_PD-L1+	Tumor	11.0156
HN12	HN12_[60589,16001]	PanCK+_PD-L1+	Tumor	9.28453
HN12	HN12_[60589,16001]	PanCK+_PD-L1+	Tumor	8.60419
HN12	HN12_[60589,16001]	PanCK+_PD-L1+	Tumor	13.7481
HN12	HN12_[60589,16001]	PanCK+_PD-L1+	Tumor	6.54905
HN12	HN12_[60589,16001]	PanCK+_PD-L1+	Tumor	6.54905
HN12	HN12_[60589,16001]	PanCK+_PD-L1+	Tumor	8.60419
HN12	HN12_[60589,16001]	PanCK+_PD-L1+	Tumor	7.42038
HN12	HN12_[60589,16001]	PanCK+_PD-L1+	Tumor	5.70709
HN12	HN12_[60589,16001]	PanCK+_PD-L1+	Tumor	8.27581
HN12	HN12_[60589,16001]	PanCK+_PD-L1+	Tumor	8.26376
HN12	HN12_[60589,16001]	PanCK+_PD-L1+	Tumor	5.8291
HN12	HN12_[60589,16001]	PanCK+_PD-L1+	Tumor	10.8132
HN12	HN12_[60589,16001]	PanCK+_PD-L1+	Tumor	5.75348
HN12	HN12_[60589,16001]	PanCK+_PD-L1+	Tumor	5.75348
HN12	HN12_[60589,16001]	PanCK+_PD-L1+	Tumor	8.95545
HN12	HN12_[60589,16001]	PanCK+_PD-L1+	Tumor	7.90001
HN12	HN12_[60589,16001]	PanCK+_PD-L1+	Tumor	8.26376
HN12	HN12_[60589,16001]	PanCK+_PD-L1+	Tumor	8.95545
HN12	HN12_[60589,16001]	PanCK+_PD-L1+	Tumor	6.75314
HN12	HN12_[60589,16001]	PanCK+_PD-L1+	Tumor	18.7877
HN12	HN12_[60589,16001]	PanCK+_PD-L1+	Tumor	10.8132
HN12	HN12_[60589,16001]	PanCK+_PD-L1+	Tumor	17.5577
HN12	HN12_[60589,16001]	PanCK+_PD-L1+	Tumor	9.12755
HN12	HN12_[60589,16001]	PanCK+_PD-L1+	Tumor	7.90001
HN12	HN12_[60589,16001]	PanCK+_PD-L1+	Tumor	6.51952
HN12	HN12_[60589,16001]	PanCK+_PD-L1+	Tumor	7.99856
HN12	HN12_[60589,16001]	PanCK+_PD-L1+	Tumor	10.5501
HN12	HN12_[60589,16001]	PanCK+_PD-L1+	Tumor	5.70709
HN12	HN12_[60589,16001]	PanCK+_PD-L1+	Tumor	6.32484
HN12	HN12_[60589,16001]	PanCK+_PD-L1+	Tumor	15.5886
HN12	HN12_[60589,16001]	PanCK+_PD-L1+	Tumor	7.30585
HN12	HN12_[60589,16001]	PanCK+_PD-L1+	Tumor	6.32484
HN12	HN12_[60589,16001]	PanCK+_PD-L1+	Tumor	6.99821
HN12	HN12_[60589,16001]	PanCK+_PD-L1+	Tumor	12.9792
HN12	HN12_[60589,16001]	PanCK+_PD-L1+	Tumor	10.7084
HN12	HN12_[60589,16001]	PanCK+_PD-L1+	Tumor	19.2401
HN12	HN12_[60589,16001]	PanCK+_PD-L1+	Tumor	6.99821
HN12	HN12_[60589,16001]	PanCK+_PD-L1+	Tumor	11.4879
HN12	HN12_[60589,16001]	PanCK+_PD-L1+	Tumor	11.2152
HN12	HN12_[60589,16001]	PanCK+_PD-L1+	Tumor	9.00014
HN12	HN12_[60589,16001]	PanCK+_PD-L1+	Tumor	9.01574
HN12	HN12_[60589,16001]	PanCK+_PD-L1+	Tumor	15.7879
HN12	HN12_[60589,16001]	PanCK+_PD-L1+	Tumor	10.7084
HN12	HN12_[60589,16001]	PanCK+_PD-L1+	Tumor	7.33434
HN12	HN12_[60589,16001]	PanCK+_PD-L1+	Tumor	11.2152
HN12	HN12_[60589,16001]	PanCK+_PD-L1+	Tumor	6.84926
HN12	HN12_[60589,16001]	PanCK+_PD-L1+	Tumor	7.52239
HN12	HN12_[60589,16001]	PanCK+_PD-L1+	Tumor	6.84926
HN12	HN12_[60589,16001]	PanCK+_PD-L1+	Tumor	10.2503
HN12	HN12_[60589,16001]	PanCK+_PD-L1+	Tumor	4.79985
HN12	HN12_[60589,16001]	PanCK+_PD-L1+	Tumor	8.17648
HN12	HN12_[60589,16001]	PanCK+_PD-L1+	Tumor	7.57066
HN12	HN12_[60589,16001]	PanCK+_PD-L1+	Tumor	4.79985
HN12	HN12_[60589,16001]	PanCK+_PD-L1+	Tumor	6.01851
HN12	HN12_[60589,16001]	PanCK+_PD-L1+	Tumor	9.14604
HN12	HN12_[60589,16001]	PanCK+_PD-L1+	Tumor	6.6666
HN12	HN12_[60589,16001]	PanCK+_PD-L1+	Tumor	6.08148
HN12	HN12_[60589,16001]	PanCK+_PD-L1+	Tumor	6.12
HN12	HN12_[60589,16001]	PanCK+_PD-L1+	Tumor	5.57413
HN12	HN12_[60589,16001]	PanCK+_PD-L1+	Tumor	15.4777
HN12	HN12_[60589,16001]	PanCK+_PD-L1+	Tumor	5.56421
HN12	HN12_[60589,16001]	PanCK+_PD-L1+	Tumor	8.14008
HN12	HN12_[60589,16001]	PanCK+_PD-L1+	Tumor	9.75559
HN12	HN12_[60589,16001]	PanCK+_PD-L1+	Tumor	7.2892
HN12	HN12_[60589,16001]	PanCK+_PD-L1+	Tumor	6.4405
HN12	HN12_[60589,16001]	PanCK+_PD-L1+	Tumor	15.991
HN12	HN12_[60589,16001]	PanCK+_PD-L1+	Tumor	7.91169
HN12	HN12_[60589,16001]	PanCK+_PD-L1+	Tumor	9.65568
HN12	HN12_[60589,16001]	PanCK+_PD-L1+	Tumor	4.85808
HN12	HN12_[60589,16001]	PanCK+_PD-L1+	Tumor	11.1809
HN12	HN12_[60589,16001]	PanCK+_PD-L1+	Tumor	6.62843
HN12	HN12_[60589,16001]	PanCK+_PD-L1+	Tumor	4.85808
HN12	HN12_[60589,16001]	PanCK+_PD-L1+	Tumor	5.25476
HN12	HN12_[60589,16001]	PanCK+_PD-L1+	Tumor	7.2019
HN12	HN12_[60589,16001]	PanCK+_PD-L1+	Tumor	13.6688
HN12	HN12_[60589,16001]	PanCK+_PD-L1+	Tumor	5.25476
HN12	HN12_[60589,16001]	PanCK+_PD-L1+	Tumor	8.60203
HN12	HN12_[60589,16001]	PanCK+_PD-L1+	Tumor	11.1265
HN12	HN12_[60589,16001]	PanCK+_PD-L1+	Tumor	7.41482
HN12	HN12_[60589,16001]	PanCK+_PD-L1+	Tumor	8.60203
HN12	HN12_[60589,16001]	PanCK+_PD-L1+	Tumor	8.16688
HN12	HN12_[60589,16001]	PanCK+_PD-L1+	Tumor	11.4073
HN12	HN12_[60589,16001]	PanCK+_PD-L1+	Tumor	8.16972
HN12	HN12_[60589,16001]	PanCK+_PD-L1+	Tumor	7.03861
HN12	HN12_[60589,16001]	PanCK+_PD-L1+	Tumor	6.83907
HN12	HN12_[60589,16001]	PanCK+_PD-L1+	Tumor	10.373
HN12	HN12_[60589,16001]	PanCK+_PD-L1+	Tumor	10.373
HN12	HN12_[60589,16001]	PanCK+_PD-L1+	Tumor	11.8118
HN12	HN12_[60589,16001]	PanCK+_PD-L1+	Tumor	6.83907
HN12	HN12_[60589,16001]	PanCK+_PD-L1+	Tumor	9.72175
HN12	HN12_[60589,16001]	PanCK+_PD-L1+	Tumor	8.71381
HN12	HN12_[60589,16001]	PanCK+_PD-L1+	Tumor	8.30696
HN12	HN12_[60589,16001]	PanCK+_PD-L1+	Tumor	7.85749
HN12	HN12_[60589,16001]	PanCK+_PD-L1+	Tumor	11.3847
HN12	HN12_[60589,16001]	PanCK+_PD-L1+	Tumor	7.5088
HN12	HN12_[60589,16001]	PanCK+_PD-L1+	Tumor	7.50267
HN12	HN12_[60589,16001]	PanCK+_PD-L1+	Tumor	7.50267
HN12	HN12_[60589,16001]	PanCK+_PD-L1+	Tumor	5.9341
HN12	HN12_[60589,16001]	PanCK+_PD-L1+	Tumor	7.38756
HN12	HN12_[60589,16001]	PanCK+_PD-L1+	Tumor	7.98671
HN12	HN12_[60589,16001]	PanCK+_PD-L1+	Tumor	7.38756
HN12	HN12_[60589,16001]	PanCK+_PD-L1+	Tumor	12.2491
HN12	HN12_[60589,16001]	PanCK+_PD-L1+	Tumor	7.79808
HN12	HN12_[60589,16001]	PanCK+_PD-L1+	Tumor	7.85863
HN12	HN12_[60589,16001]	PanCK+_PD-L1+	Tumor	7.79808
HN12	HN12_[60589,16001]	PanCK+_PD-L1+	Tumor	12.8374
HN12	HN12_[60589,16001]	PanCK+_PD-L1+	Tumor	9.23201
HN12	HN12_[60589,16001]	PanCK+_PD-L1+	Tumor	8.49379
HN12	HN12_[60589,16001]	PanCK+_PD-L1+	Tumor	8.256
HN12	HN12_[60589,16001]	PanCK+_PD-L1+	Tumor	7.46924
HN12	HN12_[60589,16001]	PanCK+_PD-L1+	Tumor	7.54404
HN12	HN12_[60589,16001]	PanCK+_PD-L1+	Tumor	8.49379
HN12	HN12_[60589,16001]	PanCK+_PD-L1+	Tumor	9.04925
HN12	HN12_[60589,16001]	PanCK+_PD-L1+	Tumor	6.12288
HN12	HN12_[60589,16001]	PanCK+_PD-L1+	Tumor	7.94433
HN12	HN12_[60589,16001]	PanCK+_PD-L1+	Tumor	9.19785
HN12	HN12_[60589,16001]	PanCK+_PD-L1+	Tumor	7.06561
HN12	HN12_[60589,16001]	PanCK+_PD-L1+	Tumor	12.7131
HN12	HN12_[60589,16001]	PanCK+_PD-L1+	Tumor	10.2812
HN12	HN12_[60589,16001]	PanCK+_PD-L1+	Tumor	9.45846
HN12	HN12_[60589,16001]	PanCK+_PD-L1+	Tumor	5.95615
HN12	HN12_[60589,16001]	PanCK+_PD-L1+	Tumor	9.3215
HN12	HN12_[60589,16001]	PanCK+_PD-L1+	Tumor	9.5803
HN12	HN12_[60589,16001]	PanCK+_PD-L1+	Tumor	9.45846
HN12	HN12_[60589,16001]	PanCK+_PD-L1+	Tumor	7.16436
HN12	HN12_[60589,16001]	PanCK+_PD-L1+	Tumor	9.5803
HN12	HN12_[60589,16001]	PanCK+_PD-L1+	Tumor	9.55341
HN12	HN12_[60589,16001]	PanCK+_PD-L1+	Tumor	9.23201
HN12	HN12_[60589,16001]	PanCK+_PD-L1+	Tumor	8.72171
HN12	HN12_[60589,16001]	PanCK+_PD-L1+	Tumor	8.16008
HN12	HN12_[60589,16001]	PanCK+_PD-L1+	Tumor	7.16436
HN12	HN12_[60589,16001]	PanCK+_PD-L1+	Tumor	7.9697
HN12	HN12_[60589,16001]	PanCK+_PD-L1+	Tumor	11.833
HN12	HN12_[60589,16001]	PanCK+_PD-L1+	Tumor	10.4661
HN12	HN12_[60589,16001]	PanCK+_PD-L1+	Tumor	9.35503
HN12	HN12_[60589,16001]	PanCK+_PD-L1+	Tumor	8.10738
HN12	HN12_[60589,16001]	PanCK+_PD-L1+	Tumor	8.47659
HN12	HN12_[60589,16001]	PanCK+_PD-L1+	Tumor	6.12288
HN12	HN12_[60589,16001]	PanCK+_PD-L1+	Tumor	8.71381
HN12	HN12_[60589,16001]	PanCK+_PD-L1+	Tumor	7.38361
HN12	HN12_[60589,16001]	PanCK+_PD-L1+	Tumor	8.34501
HN12	HN12_[60589,16001]	PanCK+_PD-L1+	Tumor	7.40412
HN12	HN12_[60589,16001]	PanCK+_PD-L1+	Tumor	8.09984
HN12	HN12_[60589,16001]	PanCK+_PD-L1+	Tumor	7.06446
HN12	HN12_[60589,16001]	PanCK+_PD-L1+	Tumor	7.22538
HN12	HN12_[60589,16001]	PanCK+_PD-L1+	Tumor	8.54637
HN12	HN12_[60589,16001]	PanCK+_PD-L1+	Tumor	22.5139
HN12	HN12_[60589,16001]	PanCK+_PD-L1+	Tumor	7.38361
HN12	HN12_[60589,16001]	PanCK+_PD-L1+	Tumor	7.21948
HN12	HN12_[60589,16001]	PanCK+_PD-L1+	Tumor	7.06446
HN12	HN12_[60589,16001]	PanCK+_PD-L1+	Tumor	7.22538
HN12	HN12_[60589,16001]	PanCK+_PD-L1+	Tumor	7.8897
HN12	HN12_[60589,16001]	PanCK+_PD-L1+	Tumor	7.8897
HN12	HN12_[60589,16001]	PanCK+_PD-L1+	Tumor	8.6756
HN12	HN12_[60589,16001]	PanCK+_PD-L1+	Tumor	23.5797
HN12	HN12_[60589,16001]	PanCK+_PD-L1+	Tumor	6.41003
HN12	HN12_[60589,16001]	PanCK+_PD-L1+	Tumor	7.77219
HN12	HN12_[60589,16001]	PanCK+_PD-L1+	Tumor	8.17303
HN12	HN12_[60589,16001]	PanCK+_PD-L1+	Tumor	10.5606
HN12	HN12_[60589,16001]	PanCK+_PD-L1+	Tumor	6.41003
HN12	HN12_[60589,16001]	PanCK+_PD-L1+	Tumor	6.79074
HN12	HN12_[60589,16001]	PanCK+_PD-L1+	Tumor	7.64589
HN12	HN12_[60589,16001]	PanCK+_PD-L1+	Tumor	8.2088
HN12	HN12_[60589,16001]	PanCK+_PD-L1+	Tumor	6.05695
HN12	HN12_[60589,16001]	PanCK+_PD-L1+	Tumor	5.81737
HN12	HN12_[60589,16001]	PanCK+_PD-L1+	Tumor	6.08127
HN12	HN12_[60589,16001]	PanCK+_PD-L1+	Tumor	6.3828
HN12	HN12_[60589,16001]	PanCK+_PD-L1+	Tumor	8.31928
HN12	HN12_[60589,16001]	PanCK+_PD-L1+	Tumor	8.17303
HN12	HN12_[60589,16001]	PanCK+_PD-L1+	Tumor	6.08127
HN12	HN12_[60589,16001]	PanCK+_PD-L1+	Tumor	7.47439
HN12	HN12_[60589,16001]	PanCK+_PD-L1+	Tumor	6.79074
HN12	HN12_[60589,16001]	PanCK+_PD-L1+	Tumor	6.3828
HN12	HN12_[60589,16001]	PanCK+_PD-L1+	Tumor	8.44134
HN12	HN12_[60589,16001]	PanCK+_PD-L1+	Tumor	6.81178
HN12	HN12_[60589,16001]	PanCK+_PD-L1+	Tumor	6.81178
HN12	HN12_[60589,16001]	PanCK+_PD-L1+	Tumor	8.36123
HN12	HN12_[60589,16001]	PanCK+_PD-L1+	Tumor	6.8642
HN12	HN12_[60589,16001]	PanCK+_PD-L1+	Tumor	12.3965
HN12	HN12_[60589,16001]	PanCK+_PD-L1+	Tumor	7.5474
HN12	HN12_[60589,16001]	PanCK+_PD-L1+	Tumor	6.65733
HN12	HN12_[60589,16001]	PanCK+_PD-L1+	Tumor	7.26223
HN12	HN12_[60589,16001]	PanCK+_PD-L1+	Tumor	6.8642
HN12	HN12_[60589,16001]	PanCK+_PD-L1+	Tumor	7.87836
HN12	HN12_[60589,16001]	PanCK+_PD-L1+	Tumor	11.664
HN12	HN12_[60589,16001]	PanCK+_PD-L1+	Tumor	9.1846
HN12	HN12_[60589,16001]	PanCK+_PD-L1+	Tumor	7.69808
HN12	HN12_[60589,16001]	PanCK+_PD-L1+	Tumor	6.65733
HN12	HN12_[60589,16001]	PanCK+_PD-L1+	Tumor	8.59114
HN12	HN12_[60589,16001]	PanCK+_PD-L1+	Tumor	7.26223
HN12	HN12_[60589,16001]	PanCK+_PD-L1+	Tumor	9.90202
HN12	HN12_[60589,16001]	PanCK+_PD-L1+	Tumor	9.28283
HN12	HN12_[60589,16001]	PanCK+_PD-L1+	Tumor	8.1137
HN12	HN12_[60589,16001]	PanCK+_PD-L1+	Tumor	9.23795
HN12	HN12_[60589,16001]	PanCK+_PD-L1+	Tumor	12.0068
HN12	HN12_[60589,16001]	PanCK+_PD-L1+	Tumor	6.64108
HN12	HN12_[60589,16001]	PanCK+_PD-L1+	Tumor	7.93283
HN12	HN12_[60589,16001]	PanCK+_PD-L1+	Tumor	6.40357
HN12	HN12_[60589,16001]	PanCK+_PD-L1+	Tumor	10.1528
HN12	HN12_[60589,16001]	PanCK+_PD-L1+	Tumor	11.6318
HN12	HN12_[60589,16001]	PanCK+_PD-L1+	Tumor	12.1166
HN12	HN12_[60589,16001]	PanCK+_PD-L1+	Tumor	7.7149
HN12	HN12_[60589,16001]	PanCK+_PD-L1+	Tumor	7.87747
HN12	HN12_[60589,16001]	PanCK+_PD-L1+	Tumor	8.42172
HN12	HN12_[60589,16001]	PanCK+_PD-L1+	Tumor	11.6089
HN12	HN12_[60589,16001]	PanCK+_PD-L1+	Tumor	7.7149
HN12	HN12_[60589,16001]	PanCK+_PD-L1+	Tumor	7.18967
HN12	HN12_[60589,16001]	PanCK+_PD-L1+	Tumor	8.42172
HN12	HN12_[60589,16001]	PanCK+_PD-L1+	Tumor	9.664
HN12	HN12_[60589,16001]	PanCK+_PD-L1+	Tumor	7.6037
HN12	HN12_[60589,16001]	PanCK+_PD-L1+	Tumor	6.26204
HN12	HN12_[60589,16001]	PanCK+_PD-L1+	Tumor	8.82361
HN12	HN12_[60589,16001]	PanCK+_PD-L1+	Tumor	7.16453
HN12	HN12_[60589,16001]	PanCK+_PD-L1+	Tumor	16.0238
HN12	HN12_[60589,16001]	PanCK+_PD-L1+	Tumor	7.58696
HN12	HN12_[60589,16001]	PanCK+_PD-L1+	Tumor	7.58696
HN12	HN12_[60589,16001]	PanCK+_PD-L1+	Tumor	11.9206
HN12	HN12_[60589,16001]	PanCK+_PD-L1+	Tumor	7.09474
HN12	HN12_[60589,16001]	PanCK+_PD-L1+	Tumor	6.62873
HN12	HN12_[60589,16001]	PanCK+_PD-L1+	Tumor	6.91809
HN12	HN12_[60589,16001]	PanCK+_PD-L1+	Tumor	6.96329
HN12	HN12_[60589,16001]	PanCK+_PD-L1+	Tumor	6.41954
HN12	HN12_[60589,16001]	PanCK+_PD-L1+	Tumor	9.6103
HN12	HN12_[60589,16001]	PanCK+_PD-L1+	Tumor	7.53042
HN12	HN12_[60589,16001]	PanCK+_PD-L1+	Tumor	6.62873
HN12	HN12_[60589,16001]	PanCK+_PD-L1+	Tumor	7.21367
HN12	HN12_[60589,16001]	PanCK+_PD-L1+	Tumor	14.0223
HN12	HN12_[60589,16001]	PanCK+_PD-L1+	Tumor	6.38486
HN12	HN12_[60589,16001]	PanCK+_PD-L1+	Tumor	6.88018
HN12	HN12_[60589,16001]	PanCK+_PD-L1+	Tumor	6.96329
HN12	HN12_[60589,16001]	PanCK+_PD-L1+	Tumor	15.8057
HN12	HN12_[60589,16001]	PanCK+_PD-L1+	Tumor	8.00323
HN12	HN12_[60589,16001]	PanCK+_PD-L1+	Tumor	6.38486
HN12	HN12_[60589,16001]	PanCK+_PD-L1+	Tumor	7.82742
HN12	HN12_[60589,16001]	PanCK+_PD-L1+	Tumor	8.7677
HN12	HN12_[60589,16001]	PanCK+_PD-L1+	Tumor	7.38881
HN12	HN12_[60589,16001]	PanCK+_PD-L1+	Tumor	7.82742
HN12	HN12_[60589,16001]	PanCK+_PD-L1+	Tumor	6.61943
HN12	HN12_[60589,16001]	PanCK+_PD-L1+	Tumor	7.04263
HN12	HN12_[60589,16001]	PanCK+_PD-L1+	Tumor	9.41608
HN12	HN12_[60589,16001]	PanCK+_PD-L1+	Tumor	8.90396
HN12	HN12_[60589,16001]	PanCK+_PD-L1+	Tumor	11.503
HN12	HN12_[60589,16001]	PanCK+_PD-L1+	Tumor	7.04263
HN12	HN12_[60589,16001]	PanCK+_PD-L1+	Tumor	9.74295
HN12	HN12_[60589,16001]	PanCK+_PD-L1+	Tumor	6.61943
HN12	HN12_[60589,16001]	PanCK+_PD-L1+	Tumor	12.7951
HN12	HN12_[60589,16001]	PanCK+_PD-L1+	Tumor	6.46629
HN12	HN12_[60589,16001]	PanCK+_PD-L1+	Tumor	11.1618
HN12	HN12_[60589,16001]	PanCK+_PD-L1+	Tumor	11.8571
HN12	HN12_[60589,16001]	PanCK+_PD-L1+	Tumor	6.46629
HN12	HN12_[60589,16001]	PanCK+_PD-L1+	Tumor	10.951
HN12	HN12_[60589,16001]	PanCK+_PD-L1+	Tumor	8.8909
HN12	HN12_[60589,16001]	PanCK+_PD-L1+	Tumor	9.95085
HN12	HN12_[60589,16001]	PanCK+_PD-L1+	Tumor	9.65748
HN12	HN12_[60589,16001]	PanCK+_PD-L1+	Tumor	10.7998
HN12	HN12_[60589,16001]	PanCK+_PD-L1+	Tumor	6.56933
HN12	HN12_[60589,16001]	PanCK+_PD-L1+	Tumor	9.65748
HN12	HN12_[60589,16001]	PanCK+_PD-L1+	Tumor	11.5239
HN12	HN12_[60589,16001]	PanCK+_PD-L1+	Tumor	10.7696
HN12	HN12_[60589,16001]	PanCK+_PD-L1+	Tumor	6.64108
HN12	HN12_[60589,16001]	PanCK+_PD-L1+	Tumor	7.53395
HN12	HN12_[60589,16001]	PanCK+_PD-L1+	Tumor	7.48265
HN12	HN12_[60589,16001]	PanCK+_PD-L1+	Tumor	12.1683
HN12	HN12_[60589,16001]	PanCK+_PD-L1+	Tumor	6.37872
HN12	HN12_[60589,16001]	PanCK+_PD-L1+	Tumor	7.48265
HN12	HN12_[60589,16001]	PanCK+_PD-L1+	Tumor	5.16312
HN12	HN12_[60589,16001]	PanCK+_PD-L1+	Tumor	6.37872
HN12	HN12_[60589,16001]	PanCK+_PD-L1+	Tumor	6.60242
HN12	HN12_[60589,16001]	PanCK+_PD-L1+	Tumor	7.95882
HN12	HN12_[60589,16001]	PanCK+_PD-L1+	Tumor	6.47341
HN12	HN12_[60589,16001]	PanCK+_PD-L1+	Tumor	10.8341
HN12	HN12_[60589,16001]	PanCK+_PD-L1+	Tumor	10.1746
HN12	HN12_[60589,16001]	PanCK+_PD-L1+	Tumor	7.93283
HN12	HN12_[60589,16001]	PanCK+_PD-L1+	Tumor	19.7091
HN12	HN12_[60589,16001]	PanCK+_PD-L1+	Tumor	7.95882
HN12	HN12_[60589,16001]	PanCK+_PD-L1+	Tumor	9.13315
HN12	HN12_[60589,16001]	PanCK+_PD-L1+	Tumor	6.18375
HN12	HN12_[60589,16001]	PanCK+_PD-L1+	Tumor	8.11311
HN12	HN12_[60589,16001]	PanCK+_PD-L1+	Tumor	9.98867
HN12	HN12_[60589,16001]	PanCK+_PD-L1+	Tumor	9.64886
HN12	HN12_[60589,16001]	PanCK+_PD-L1+	Tumor	10.9917
HN12	HN12_[60589,16001]	PanCK+_PD-L1+	Tumor	8.50233
HN12	HN12_[60589,16001]	PanCK+_PD-L1+	Tumor	11.6814
HN12	HN12_[60589,16001]	PanCK+_PD-L1+	Tumor	11.6814
HN12	HN12_[60589,16001]	PanCK+_PD-L1+	Tumor	7.85611
HN12	HN12_[60589,16001]	PanCK+_PD-L1+	Tumor	5.86888
HN12	HN12_[60589,16001]	PanCK+_PD-L1+	Tumor	7.68784
HN12	HN12_[60589,16001]	PanCK+_PD-L1+	Tumor	10.0772
HN12	HN12_[60589,16001]	PanCK+_PD-L1+	Tumor	9.03164
HN12	HN12_[60589,16001]	PanCK+_PD-L1+	Tumor	9.13066
HN12	HN12_[60589,16001]	PanCK+_PD-L1+	Tumor	9.03164
HN12	HN12_[60589,16001]	PanCK+_PD-L1+	Tumor	12.4378
HN12	HN12_[60589,16001]	PanCK+_PD-L1+	Tumor	9.94994
HN12	HN12_[60589,16001]	PanCK+_PD-L1+	Tumor	12.0706
HN12	HN12_[60589,16001]	PanCK+_PD-L1+	Tumor	7.84985
HN12	HN12_[60589,16001]	PanCK+_PD-L1+	Tumor	11.7451
HN12	HN12_[60589,16001]	PanCK+_PD-L1+	Tumor	8.14023
HN12	HN12_[60589,16001]	PanCK+_PD-L1+	Tumor	12.2474
HN12	HN12_[60589,16001]	PanCK+_PD-L1+	Tumor	7.14776
HN12	HN12_[60589,16001]	PanCK+_PD-L1+	Tumor	9.33876
HN12	HN12_[60589,16001]	PanCK+_PD-L1+	Tumor	15.3947
HN12	HN12_[60589,16001]	PanCK+_PD-L1+	Tumor	8.88222
HN12	HN12_[60589,16001]	PanCK+_PD-L1+	Tumor	9.4012
HN12	HN12_[60589,16001]	PanCK+_PD-L1+	Tumor	7.84985
HN12	HN12_[60589,16001]	PanCK+_PD-L1+	Tumor	8.24874
HN12	HN12_[60589,16001]	PanCK+_PD-L1+	Tumor	16.3577
HN12	HN12_[60589,16001]	PanCK+_PD-L1+	Tumor	10.2591
HN12	HN12_[60589,16001]	PanCK+_PD-L1+	Tumor	8.0573
HN12	HN12_[60589,16001]	PanCK+_PD-L1+	Tumor	7.35231
HN12	HN12_[60589,16001]	PanCK+_PD-L1+	Tumor	6.35561
HN12	HN12_[60589,16001]	PanCK+_PD-L1+	Tumor	7.14776
HN12	HN12_[60589,16001]	PanCK+_PD-L1+	Tumor	10.7942
HN12	HN12_[60589,16001]	PanCK+_PD-L1+	Tumor	6.41683
HN12	HN12_[60589,16001]	PanCK+_PD-L1+	Tumor	10.0365
HN12	HN12_[60589,16001]	PanCK+_PD-L1+	Tumor	14.5184
HN12	HN12_[60589,16001]	PanCK+_PD-L1+	Tumor	6.19294
HN12	HN12_[60589,16001]	PanCK+_PD-L1+	Stroma	11.7226
HN12	HN12_[60589,16001]	PanCK+_PD-L1+	Tumor	9.58075
HN12	HN12_[60589,16001]	PanCK+_PD-L1+	Tumor	8.92081
HN12	HN12_[60589,16001]	PanCK+_PD-L1+	Tumor	9.34034
HN12	HN12_[60589,16001]	PanCK+_PD-L1+	Tumor	8.20717
HN12	HN12_[60589,16001]	PanCK+_PD-L1+	Tumor	8.92081
HN12	HN12_[60589,16001]	PanCK+_PD-L1+	Tumor	15.752
HN12	HN12_[60589,16001]	PanCK+_PD-L1+	Tumor	8.14325
HN12	HN12_[60589,16001]	PanCK+_PD-L1+	Tumor	9.35394
HN12	HN12_[60589,16001]	PanCK+_PD-L1+	Tumor	9.69487
HN12	HN12_[60589,16001]	PanCK+_PD-L1+	Tumor	6.5797
HN12	HN12_[60589,16001]	PanCK+_PD-L1+	Tumor	11.2017
HN12	HN12_[60589,16001]	PanCK+_PD-L1+	Tumor	10.4609
HN12	HN12_[60589,16001]	PanCK+_PD-L1+	Tumor	10.6237
HN12	HN12_[60589,16001]	PanCK+_PD-L1+	Tumor	12.0352
HN12	HN12_[60589,16001]	PanCK+_PD-L1+	Tumor	6.5797
HN12	HN12_[60589,16001]	PanCK+_PD-L1+	Tumor	7.06646
HN12	HN12_[60589,16001]	PanCK+_PD-L1+	Tumor	7.06646
HN12	HN12_[60589,16001]	PanCK+_PD-L1+	Tumor	9.87018
HN12	HN12_[60589,16001]	PanCK+_PD-L1+	Tumor	9.2105
HN12	HN12_[60589,16001]	PanCK+_PD-L1+	Tumor	15.752
HN12	HN12_[60589,16001]	PanCK+_PD-L1+	Tumor	9.2105
HN12	HN12_[60589,16001]	PanCK+_PD-L1+	Tumor	12.1225
HN12	HN12_[60589,16001]	PanCK+_PD-L1+	Tumor	7.447
HN12	HN12_[60589,16001]	PanCK+_PD-L1+	Tumor	9.2996
HN12	HN12_[60589,16001]	PanCK+_PD-L1+	Tumor	5.50572
HN12	HN12_[60589,16001]	PanCK+_PD-L1+	Tumor	7.447
HN12	HN12_[60589,16001]	PanCK+_PD-L1+	Tumor	8.09247
HN12	HN12_[60589,16001]	PanCK+_PD-L1+	Tumor	15.4393
HN12	HN12_[60589,16001]	PanCK+_PD-L1+	Tumor	6.63585
HN12	HN12_[60589,16001]	PanCK+_PD-L1+	Tumor	10.1894
HN12	HN12_[60589,16001]	PanCK+_PD-L1+	Stroma	9.06971
HN12	HN12_[60589,16001]	PanCK+_PD-L1+	Tumor	6.63585
HN12	HN12_[60589,16001]	PanCK+_PD-L1+	Tumor	8.22516
HN12	HN12_[60589,16001]	PanCK+_PD-L1+	Tumor	8.08342
HN12	HN12_[60589,16001]	PanCK+_PD-L1+	Tumor	17.1997
HN12	HN12_[60589,16001]	PanCK+_PD-L1+	Tumor	6.9885
HN12	HN12_[60589,16001]	PanCK+_PD-L1+	Tumor	9.66087
HN12	HN12_[60589,16001]	PanCK+_PD-L1+	Tumor	7.78635
HN12	HN12_[60589,16001]	PanCK+_PD-L1+	Tumor	7.78635
HN12	HN12_[60589,16001]	PanCK+_PD-L1+	Tumor	7.51588
HN12	HN12_[60589,16001]	PanCK+_PD-L1+	Tumor	11.3194
HN12	HN12_[60589,16001]	PanCK+_PD-L1+	Tumor	7.49573
HN12	HN12_[60589,16001]	PanCK+_PD-L1+	Tumor	7.37003
HN12	HN12_[60589,16001]	PanCK+_PD-L1+	Tumor	5.42443
HN12	HN12_[60589,16001]	PanCK+_PD-L1+	Tumor	5.83097
HN12	HN12_[60589,16001]	PanCK+_PD-L1+	Stroma	6.93989
HN12	HN12_[60589,16001]	PanCK+_PD-L1+	Tumor	16.1861
HN12	HN12_[60589,16001]	PanCK+_PD-L1+	Tumor	7.76959
HN12	HN12_[60589,16001]	PanCK+_PD-L1+	Stroma	10.1372
HN12	HN12_[60589,16001]	PanCK+_PD-L1+	Tumor	7.49573
HN12	HN12_[60589,16001]	PanCK+_PD-L1+	Tumor	9.91262
HN12	HN12_[60589,16001]	PanCK+_PD-L1+	Tumor	9.91262
HN12	HN12_[60589,16001]	PanCK+_PD-L1+	Tumor	7.62455
HN12	HN12_[60589,16001]	PanCK+_PD-L1+	Tumor	7.62455
HN12	HN12_[60589,16001]	PanCK+_PD-L1+	Tumor	5.83097
HN12	HN12_[60589,16001]	PanCK+_PD-L1+	Tumor	7.01592
HN12	HN12_[60589,16001]	PanCK+_PD-L1+	Tumor	6.93989
HN12	HN12_[60589,16001]	PanCK+_PD-L1+	Tumor	7.88475
HN12	HN12_[60589,16001]	PanCK+_PD-L1+	Tumor	6.20249
HN12	HN12_[60589,16001]	PanCK+_PD-L1+	Tumor	8.52446
HN12	HN12_[60589,16001]	PanCK+_PD-L1+	Tumor	8.06782
HN12	HN12_[60589,16001]	PanCK+_PD-L1+	Tumor	19.3437
HN12	HN12_[60589,16001]	PanCK+_PD-L1+	Tumor	6.93698
HN12	HN12_[60589,16001]	PanCK+_PD-L1+	Tumor	7.5672
HN12	HN12_[60589,16001]	PanCK+_PD-L1+	Tumor	10.1372
HN12	HN12_[60589,16001]	PanCK+_PD-L1+	Tumor	9.34222
HN12	HN12_[60589,16001]	PanCK+_PD-L1+	Tumor	13.039
HN12	HN12_[60589,16001]	PanCK+_PD-L1+	Tumor	10.1087
HN12	HN12_[60589,16001]	PanCK+_PD-L1+	Tumor	6.93698
HN12	HN12_[60589,16001]	PanCK+_PD-L1+	Tumor	13.527
HN12	HN12_[60589,16001]	PanCK+_PD-L1+	Tumor	8.78417
HN12	HN12_[60589,16001]	PanCK+_PD-L1+	Tumor	7.98514
HN12	HN12_[60589,16001]	PanCK+_PD-L1+	Tumor	8.2293
HN12	HN12_[60589,16001]	PanCK+_PD-L1+	Tumor	7.27883
HN12	HN12_[60589,16001]	PanCK+_PD-L1+	Tumor	9.30363
HN12	HN12_[60589,16001]	PanCK+_PD-L1+	Tumor	7.98514
HN12	HN12_[60589,16001]	PanCK+_PD-L1+	Tumor	9.97221
HN12	HN12_[60589,16001]	PanCK+_PD-L1+	Stroma	7.80734
HN12	HN12_[60589,16001]	PanCK+_PD-L1+	Tumor	7.43379
HN12	HN12_[60589,16001]	PanCK+_PD-L1+	Tumor	8.88203
HN12	HN12_[60589,16001]	PanCK+_PD-L1+	Tumor	8.72628
HN12	HN12_[60589,16001]	PanCK+_PD-L1+	Tumor	8.42682
HN12	HN12_[60589,16001]	PanCK+_PD-L1+	Tumor	8.73124
HN12	HN12_[60589,16001]	PanCK+_PD-L1+	Tumor	17.5617
HN12	HN12_[60589,16001]	PanCK+_PD-L1+	Tumor	14.0894
HN12	HN12_[60589,16001]	PanCK+_PD-L1+	Tumor	8.0114
HN12	HN12_[60589,16001]	PanCK+_PD-L1+	Tumor	9.62514
HN12	HN12_[60589,16001]	PanCK+_PD-L1+	Tumor	8.88203
HN12	HN12_[60589,16001]	PanCK+_PD-L1+	Tumor	9.21248
HN12	HN12_[60589,16001]	PanCK+_PD-L1+	Tumor	7.7003
HN12	HN12_[60589,16001]	PanCK+_PD-L1+	Tumor	6.84106
HN12	HN12_[60589,16001]	PanCK+_PD-L1+	Tumor	8.442
HN12	HN12_[60589,16001]	PanCK+_PD-L1+	Stroma	8.32208
HN12	HN12_[60589,16001]	PanCK+_PD-L1+	Tumor	9.62514
HN12	HN12_[60589,16001]	PanCK+_PD-L1+	Tumor	7.22305
HN12	HN12_[60589,16001]	PanCK+_PD-L1+	Tumor	8.55692
HN12	HN12_[60589,16001]	PanCK+_PD-L1+	Tumor	7.7003
HN12	HN12_[60589,16001]	PanCK+_PD-L1+	Tumor	12.683
HN12	HN12_[60589,16001]	PanCK+_PD-L1+	Tumor	7.97414
HN12	HN12_[60589,16001]	PanCK+_PD-L1+	Tumor	8.89351
HN12	HN12_[60589,16001]	PanCK+_PD-L1+	Tumor	8.89351
HN12	HN12_[60589,16001]	PanCK+_PD-L1+	Tumor	6.84106
HN12	HN12_[60589,16001]	PanCK+_PD-L1+	Tumor	9.21248
HN12	HN12_[60589,16001]	PanCK+_PD-L1+	Tumor	12.683
HN12	HN12_[60589,16001]	PanCK+_PD-L1+	Tumor	11.8979
HN12	HN12_[60589,16001]	PanCK+_PD-L1+	Tumor	11.9646
HN12	HN12_[60589,16001]	PanCK+_PD-L1+	Tumor	7.71075
HN12	HN12_[60589,16001]	PanCK+_PD-L1+	Tumor	6.27819
HN12	HN12_[60589,16001]	PanCK+_PD-L1+	Tumor	9.89452
HN12	HN12_[60589,16001]	PanCK+_PD-L1+	Tumor	8.442
HN12	HN12_[60589,16001]	PanCK+_PD-L1+	Tumor	8.87323
HN12	HN12_[60589,16001]	PanCK+_PD-L1+	Tumor	8.69186
HN12	HN12_[60589,16001]	PanCK+_PD-L1+	Tumor	8.55692
HN12	HN12_[60589,16001]	PanCK+_PD-L1+	Tumor	5.97704
HN12	HN12_[60589,16001]	PanCK+_PD-L1+	Tumor	8.94069
HN12	HN12_[60589,16001]	PanCK+_PD-L1+	Tumor	10.0672
HN12	HN12_[60589,16001]	PanCK+_PD-L1+	Tumor	8.88141
HN12	HN12_[60589,16001]	PanCK+_PD-L1+	Tumor	11.9
HN12	HN12_[60589,16001]	PanCK+_PD-L1+	Tumor	12.7914
HN12	HN12_[60589,16001]	PanCK+_PD-L1+	Tumor	11.9
HN12	HN12_[60589,16001]	PanCK+_PD-L1+	Tumor	8.94069
HN12	HN12_[60589,16001]	PanCK+_PD-L1+	Tumor	9.3594
HN12	HN12_[60589,16001]	PanCK+_PD-L1+	Tumor	6.13812
HN12	HN12_[60589,16001]	PanCK+_PD-L1+	Tumor	11.0801
HN12	HN12_[60589,16001]	PanCK+_PD-L1+	Tumor	10.8588
HN12	HN12_[60589,16001]	PanCK+_PD-L1+	Tumor	6.69019
HN12	HN12_[60589,16001]	PanCK+_PD-L1+	Tumor	16.5604
HN12	HN12_[60589,16001]	PanCK+_PD-L1+	Tumor	6.9885
HN12	HN12_[60589,16001]	PanCK+_PD-L1+	Tumor	9.57424
HN12	HN12_[60589,16001]	PanCK+_PD-L1+	Tumor	7.63374
HN12	HN12_[60589,16001]	PanCK+_PD-L1+	Tumor	7.70316
HN12	HN12_[60589,16001]	PanCK+_PD-L1+	Tumor	9.57424
HN12	HN12_[60589,16001]	PanCK+_PD-L1+	Tumor	7.6793
HN12	HN12_[60589,16001]	PanCK+_PD-L1+	Tumor	6.69019
HN12	HN12_[60589,16001]	PanCK+_PD-L1+	Tumor	8.09119
HN12	HN12_[60589,16001]	PanCK+_PD-L1+	Tumor	16.2985
HN12	HN12_[60589,16001]	PanCK+_PD-L1+	Tumor	8.28918
HN12	HN12_[60589,16001]	PanCK+_PD-L1+	Tumor	7.98479
HN12	HN12_[60589,16001]	PanCK+_PD-L1+	Tumor	9.67393
HN12	HN12_[60589,16001]	PanCK+_PD-L1+	Tumor	11.0801
HN12	HN12_[60589,16001]	PanCK+_PD-L1+	Tumor	7.6793
HN12	HN12_[60589,16001]	PanCK+_PD-L1+	Stroma	10.4947
HN12	HN12_[60589,16001]	PanCK+_PD-L1+	Tumor	7.32007
HN12	HN12_[60589,16001]	PanCK+_PD-L1+	Tumor	11.8851
HN12	HN12_[60589,16001]	PanCK+_PD-L1+	Tumor	9.59341
HN12	HN12_[60589,16001]	PanCK+_PD-L1+	Tumor	7.35706
HN12	HN12_[60589,16001]	PanCK+_PD-L1+	Tumor	7.70316
HN12	HN12_[60589,16001]	PanCK+_PD-L1+	Tumor	8.78005
HN12	HN12_[60589,16001]	PanCK+_PD-L1+	Tumor	9.81895
HN12	HN12_[60589,16001]	PanCK+_PD-L1+	Tumor	6.53919
HN12	HN12_[60589,16001]	PanCK+_PD-L1+	Tumor	7.78257
HN12	HN12_[60589,16001]	PanCK+_PD-L1+	Tumor	8.70068
HN12	HN12_[60589,16001]	PanCK+_PD-L1+	Tumor	8.28918
HN12	HN12_[60589,16001]	PanCK+_PD-L1+	Tumor	11.2628
HN12	HN12_[60589,16001]	PanCK+_PD-L1+	Tumor	6.11955
HN12	HN12_[60589,16001]	PanCK+_PD-L1+	Tumor	7.92571
HN12	HN12_[60589,16001]	PanCK+_PD-L1+	Tumor	6.53919
HN12	HN12_[60589,16001]	PanCK+_PD-L1+	Tumor	10.4947
HN12	HN12_[60589,16001]	PanCK+_PD-L1+	Tumor	5.96628
HN12	HN12_[60589,16001]	PanCK+_PD-L1+	Tumor	8.95672
HN12	HN12_[60589,16001]	PanCK+_PD-L1+	Tumor	16.2985
HN12	HN12_[60589,16001]	PanCK+_PD-L1+	Tumor	7.92571
HN12	HN12_[60589,16001]	PanCK+_PD-L1+	Tumor	11.5202
HN12	HN12_[60589,16001]	PanCK+_PD-L1+	Tumor	10.0894
HN12	HN12_[60589,16001]	PanCK+_PD-L1+	Tumor	10.5321
HN12	HN12_[60589,16001]	PanCK+_PD-L1+	Tumor	10.7475
HN12	HN12_[60589,16001]	PanCK+_PD-L1+	Tumor	5.96628
HN12	HN12_[60589,16001]	PanCK+_PD-L1+	Tumor	6.10787
HN12	HN12_[60589,16001]	PanCK+_PD-L1+	Tumor	8.46513
HN12	HN12_[60589,16001]	PanCK+_PD-L1+	Tumor	9.56557
HN12	HN12_[60589,16001]	PanCK+_PD-L1+	Tumor	8.39088
HN12	HN12_[60589,16001]	PanCK+_PD-L1+	Tumor	10.762
HN12	HN12_[60589,16001]	PanCK+_PD-L1+	Tumor	8.46513
HN12	HN12_[60589,16001]	PanCK+_PD-L1+	Tumor	6.10787
HN12	HN12_[60589,16001]	PanCK+_PD-L1+	Tumor	8.06639
HN12	HN12_[60589,16001]	PanCK+_PD-L1+	Tumor	7.00231
HN12	HN12_[60589,16001]	PanCK+_PD-L1+	Tumor	13.5944
HN12	HN12_[60589,16001]	PanCK+_PD-L1+	Tumor	9.46305
HN12	HN12_[60589,16001]	PanCK+_PD-L1+	Tumor	8.39088
HN12	HN12_[60589,16001]	PanCK+_PD-L1+	Tumor	13.7751
HN12	HN12_[60589,16001]	PanCK+_PD-L1+	Tumor	8.65906
HN12	HN12_[60589,16001]	PanCK+_PD-L1+	Tumor	7.39211
HN12	HN12_[60589,16001]	PanCK+_PD-L1+	Tumor	9.38753
HN12	HN12_[60589,16001]	PanCK+_PD-L1+	Tumor	11.6858
HN12	HN12_[60589,16001]	PanCK+_PD-L1+	Tumor	7.39211
HN12	HN12_[60589,16001]	PanCK+_PD-L1+	Tumor	13.8711
HN12	HN12_[60589,16001]	PanCK+_PD-L1+	Tumor	17.8052
HN12	HN12_[60589,16001]	PanCK+_PD-L1+	Tumor	9.35272
HN12	HN12_[60589,16001]	PanCK+_PD-L1+	Tumor	7.67261
HN12	HN12_[60589,16001]	PanCK+_PD-L1+	Tumor	17.1524
HN12	HN12_[60589,16001]	PanCK+_PD-L1+	Tumor	10.1989
HN12	HN12_[60589,16001]	PanCK+_PD-L1+	Tumor	7.67261
HN12	HN12_[60589,16001]	PanCK+_PD-L1+	Tumor	8.00391
HN12	HN12_[60589,16001]	PanCK+_PD-L1+	Tumor	8.65906
HN12	HN12_[60589,16001]	PanCK+_PD-L1+	Tumor	8.83426
HN12	HN12_[60589,16001]	PanCK+_PD-L1+	Tumor	9.35272
HN12	HN12_[60589,16001]	PanCK+_PD-L1+	Tumor	7.84934
HN12	HN12_[60589,16001]	PanCK+_PD-L1+	Tumor	14.3122
HN12	HN12_[60589,16001]	PanCK+_PD-L1+	Tumor	7.51902
HN12	HN12_[60589,16001]	PanCK+_PD-L1+	Tumor	10.1989
HN12	HN12_[60589,16001]	PanCK+_PD-L1+	Tumor	10.6582
HN12	HN12_[60589,16001]	PanCK+_PD-L1+	Tumor	20.701
HN12	HN12_[60589,16001]	PanCK+_PD-L1+	Tumor	7.36648
HN12	HN12_[60589,16001]	PanCK+_PD-L1+	Tumor	7.51902
HN12	HN12_[60589,16001]	PanCK+_PD-L1+	Tumor	8.83426
HN12	HN12_[60589,16001]	PanCK+_PD-L1+	Tumor	16.5604
HN12	HN12_[60589,16001]	PanCK+_PD-L1+	Tumor	11.9551
HN12	HN12_[60589,16001]	PanCK+_PD-L1+	Tumor	9.14637
HN12	HN12_[60589,16001]	PanCK+_PD-L1+	Tumor	13.5058
HN12	HN12_[60589,16001]	PanCK+_PD-L1+	Stroma	7.03082
HN12	HN12_[60589,16001]	PanCK+_PD-L1+	Tumor	6.35862
HN12	HN12_[60589,16001]	PanCK+_PD-L1+	Tumor	8.3367
HN12	HN12_[60589,16001]	PanCK+_PD-L1+	Tumor	10.2291
HN12	HN12_[60589,16001]	PanCK+_PD-L1+	Tumor	7.36648
HN12	HN12_[60589,16001]	PanCK+_PD-L1+	Tumor	6.35862
HN12	HN12_[60589,16001]	PanCK+_PD-L1+	Tumor	9.02824
HN12	HN12_[60589,16001]	PanCK+_PD-L1+	Tumor	12.3909
HN12	HN12_[60589,16001]	PanCK+_PD-L1+	Tumor	6.68106
HN12	HN12_[60589,16001]	PanCK+_PD-L1+	Tumor	7.92182
HN12	HN12_[60589,16001]	PanCK+_PD-L1+	Tumor	11.7911
HN12	HN12_[60589,16001]	PanCK+_PD-L1+	Tumor	9.63216
HN12	HN12_[60589,16001]	PanCK+_PD-L1+	Tumor	9.96601
HN12	HN12_[60589,16001]	PanCK+_PD-L1+	Tumor	5.05396
HN12	HN12_[60589,16001]	PanCK+_PD-L1+	Tumor	12.7469
HN12	HN12_[60589,16001]	PanCK+_PD-L1+	Stroma	15.2505
HN12	HN12_[60589,16001]	PanCK+_PD-L1+	Tumor	5.05396
HN12	HN12_[60589,16001]	PanCK+_PD-L1+	Tumor	8.97394
HN12	HN12_[60589,16001]	PanCK+_PD-L1+	Tumor	7.83401
HN12	HN12_[60589,16001]	PanCK+_PD-L1+	Tumor	7.91471
HN12	HN12_[60589,16001]	PanCK+_PD-L1+	Tumor	8.00391
HN12	HN12_[60589,16001]	PanCK+_PD-L1+	Tumor	15.5012
HN12	HN12_[60589,16001]	PanCK+_PD-L1+	Tumor	13.5469
HN12	HN12_[60589,16001]	PanCK+_PD-L1+	Tumor	8.65218
HN12	HN12_[60589,16001]	PanCK+_PD-L1+	Tumor	10.5783
HN12	HN12_[60589,16001]	PanCK+_PD-L1+	Tumor	13.8116
HN12	HN12_[60589,16001]	PanCK+_PD-L1+	Tumor	8.82402
HN12	HN12_[60589,16001]	PanCK+_PD-L1+	Tumor	10.7611
HN12	HN12_[60589,16001]	PanCK+_PD-L1+	Tumor	8.65218
HN12	HN12_[60589,16001]	PanCK+_PD-L1+	Tumor	16.0022
HN12	HN12_[60589,16001]	PanCK+_PD-L1+	Tumor	6.43659
HN12	HN12_[60589,16001]	PanCK+_PD-L1+	Tumor	8.68518
HN12	HN12_[60589,16001]	PanCK+_PD-L1+	Tumor	8.86298
HN12	HN12_[60589,16001]	PanCK+_PD-L1+	Stroma	6.16082
HN12	HN12_[60589,16001]	PanCK+_PD-L1+	Tumor	10.4769
HN12	HN12_[60589,16001]	PanCK+_PD-L1+	Tumor	7.30068
HN12	HN12_[60589,16001]	PanCK+_PD-L1+	Tumor	8.43085
HN12	HN12_[60589,16001]	PanCK+_PD-L1+	Tumor	8.43085
HN12	HN12_[60589,16001]	PanCK+_PD-L1+	Tumor	10.6652
HN12	HN12_[60589,16001]	PanCK+_PD-L1+	Tumor	10.0813
HN12	HN12_[60589,16001]	PanCK+_PD-L1+	Tumor	13.4293
HN12	HN12_[60589,16001]	PanCK+_PD-L1+	Tumor	6.95275
HN12	HN12_[60589,16001]	PanCK+_PD-L1+	Tumor	7.91546
HN12	HN12_[60589,16001]	PanCK+_PD-L1+	Tumor	8.20402
HN12	HN12_[60589,16001]	PanCK+_PD-L1+	Tumor	7.30068
HN12	HN12_[60589,16001]	PanCK+_PD-L1+	Tumor	11.1663
HN12	HN12_[60589,16001]	PanCK+_PD-L1+	Tumor	7.45389
HN12	HN12_[60589,16001]	PanCK+_PD-L1+	Tumor	5.06329
HN12	HN12_[60589,16001]	PanCK+_PD-L1+	Tumor	8.70014
HN12	HN12_[60589,16001]	PanCK+_PD-L1+	Tumor	15.3396
HN12	HN12_[60589,16001]	PanCK+_PD-L1+	Tumor	10.3813
HN12	HN12_[60589,16001]	PanCK+_PD-L1+	Tumor	6.30147
HN12	HN12_[60589,16001]	PanCK+_PD-L1+	Tumor	6.87471
HN12	HN12_[60589,16001]	PanCK+_PD-L1+	Tumor	7.91546
HN12	HN12_[60589,16001]	PanCK+_PD-L1+	Tumor	6.87471
HN12	HN12_[60589,16001]	PanCK+_PD-L1+	Tumor	10.3813
HN12	HN12_[60589,16001]	PanCK+_PD-L1+	Tumor	9.28514
HN12	HN12_[60589,16001]	PanCK+_PD-L1+	Tumor	7.54965
HN12	HN12_[60589,16001]	PanCK+_PD-L1+	Tumor	12.9641
HN12	HN12_[60589,16001]	PanCK+_PD-L1+	Tumor	12.1481
HN12	HN12_[60589,16001]	PanCK+_PD-L1+	Tumor	9.44076
HN12	HN12_[60589,16001]	PanCK+_PD-L1+	Tumor	7.29285
HN12	HN12_[60589,16001]	PanCK+_PD-L1+	Tumor	8.84607
HN12	HN12_[60589,16001]	PanCK+_PD-L1+	Tumor	6.77603
HN12	HN12_[60589,16001]	PanCK+_PD-L1+	Tumor	19.0948
HN12	HN12_[60589,16001]	PanCK+_PD-L1+	Tumor	5.67445
HN12	HN12_[60589,16001]	PanCK+_PD-L1+	Tumor	10.9745
HN12	HN12_[60589,16001]	PanCK+_PD-L1+	Tumor	9.91807
HN12	HN12_[60589,16001]	PanCK+_PD-L1+	Tumor	8.37111
HN12	HN12_[60589,16001]	PanCK+_PD-L1+	Tumor	12.167
HN12	HN12_[60589,16001]	PanCK+_PD-L1+	Tumor	9.37263
HN12	HN12_[60589,16001]	PanCK+_PD-L1+	Tumor	9.65859
HN12	HN12_[60589,16001]	PanCK+_PD-L1+	Tumor	12.1481
HN12	HN12_[60589,16001]	PanCK+_PD-L1+	Tumor	5.67445
HN12	HN12_[60589,16001]	PanCK+_PD-L1+	Tumor	7.68683
HN12	HN12_[60589,16001]	PanCK+_PD-L1+	Tumor	12.7656
HN12	HN12_[60589,16001]	PanCK+_PD-L1+	Tumor	5.33187
HN12	HN12_[60589,16001]	PanCK+_PD-L1+	Tumor	8.33577
HN12	HN12_[60589,16001]	PanCK+_PD-L1+	Tumor	10.1424
HN12	HN12_[60589,16001]	PanCK+_PD-L1+	Tumor	11.4848
HN12	HN12_[60589,16001]	PanCK+_PD-L1+	Tumor	6.02189
HN12	HN12_[60589,16001]	PanCK+_PD-L1+	Tumor	9.04144
HN12	HN12_[60589,16001]	PanCK+_PD-L1+	Tumor	9.08454
HN12	HN12_[60589,16001]	PanCK+_PD-L1+	Tumor	6.02189
HN12	HN12_[60589,16001]	PanCK+_PD-L1+	Tumor	5.2577
HN12	HN12_[60589,16001]	PanCK+_PD-L1+	Stroma	10.7662
HN12	HN12_[60589,16001]	PanCK+_PD-L1+	Tumor	7.45225
HN12	HN12_[60589,16001]	PanCK+_PD-L1+	Tumor	18.7238
HN12	HN12_[60589,16001]	PanCK+_PD-L1+	Tumor	5.48621
HN12	HN12_[60589,16001]	PanCK+_PD-L1+	Tumor	10.0714
HN12	HN12_[60589,16001]	PanCK+_PD-L1+	Tumor	7.27025
HN12	HN12_[60589,16001]	PanCK+_PD-L1+	Tumor	10.0714
HN12	HN12_[60589,16001]	PanCK+_PD-L1+	Tumor	8.50273
HN12	HN12_[60589,16001]	PanCK+_PD-L1+	Tumor	5.86663
HN12	HN12_[60589,16001]	PanCK+_PD-L1+	Tumor	9.69336
HN12	HN12_[60589,16001]	PanCK+_PD-L1+	Tumor	6.96805
HN12	HN12_[60589,16001]	PanCK+_PD-L1+	Tumor	5.7014
HN12	HN12_[60589,16001]	PanCK+_PD-L1+	Tumor	6.95829
HN12	HN12_[60589,16001]	PanCK+_PD-L1+	Tumor	6.11071
HN12	HN12_[60589,16001]	PanCK+_PD-L1+	Tumor	6.0621
HN12	HN12_[60589,16001]	PanCK+_PD-L1+	Tumor	10.1706
HN12	HN12_[60589,16001]	PanCK+_PD-L1+	Tumor	6.11071
HN12	HN12_[60589,16001]	PanCK+_PD-L1+	Tumor	8.95713
HN12	HN12_[60589,16001]	PanCK+_PD-L1+	Tumor	8.37111
HN12	HN12_[60589,16001]	PanCK+_PD-L1+	Tumor	10.4769
HN12	HN12_[60589,16001]	PanCK+_PD-L1+	Tumor	7.82173
HN12	HN12_[60589,16001]	PanCK+_PD-L1+	Tumor	5.54217
HN12	HN12_[60589,16001]	PanCK+_PD-L1+	Tumor	9.69336
HN12	HN12_[60589,16001]	PanCK+_PD-L1+	Tumor	10.8085
HN12	HN12_[60589,16001]	PanCK+_PD-L1+	Tumor	5.77881
HN12	HN12_[60589,16001]	PanCK+_PD-L1+	Tumor	10.2016
HN12	HN12_[60589,16001]	PanCK+_PD-L1+	Tumor	9.85083
HN12	HN12_[60589,16001]	PanCK+_PD-L1+	Tumor	6.74581
HN12	HN12_[60589,16001]	PanCK+_PD-L1+	Tumor	7.93738
HN12	HN12_[60589,16001]	PanCK+_PD-L1+	Tumor	9.82049
HN12	HN12_[60589,16001]	PanCK+_PD-L1+	Tumor	7.93738
HN12	HN12_[60589,16001]	PanCK+_PD-L1+	Stroma	6.78724
HN12	HN12_[60589,16001]	PanCK+_PD-L1+	Tumor	11.4795
HN12	HN12_[60589,16001]	PanCK+_PD-L1+	Tumor	8.05201
HN12	HN12_[60589,16001]	PanCK+_PD-L1+	Tumor	9.78763
HN12	HN12_[60589,16001]	PanCK+_PD-L1+	Tumor	7.32912
HN12	HN12_[60589,16001]	PanCK+_PD-L1+	Tumor	5.16942
HN12	HN12_[60589,16001]	PanCK+_PD-L1+	Tumor	6.4643
HN12	HN12_[60589,16001]	PanCK+_PD-L1+	Tumor	10.803
HN12	HN12_[60589,16001]	PanCK+_PD-L1+	Tumor	7.80933
HN12	HN12_[60589,16001]	PanCK+_PD-L1+	Tumor	16.1769
HN12	HN12_[60589,16001]	PanCK+_PD-L1+	Tumor	11.3233
HN12	HN12_[60589,16001]	PanCK+_PD-L1+	Tumor	8.5006
HN12	HN12_[60589,16001]	PanCK+_PD-L1+	Tumor	9.04367
HN12	HN12_[60589,16001]	PanCK+_PD-L1+	Tumor	11.5231
HN12	HN12_[60589,16001]	PanCK+_PD-L1+	Tumor	8.01761
HN12	HN12_[60589,16001]	PanCK+_PD-L1+	Tumor	11.3223
HN12	HN12_[60589,16001]	PanCK+_PD-L1+	Tumor	9.83498
HN12	HN12_[60589,16001]	PanCK+_PD-L1+	Tumor	9.04367
HN12	HN12_[60589,16001]	PanCK+_PD-L1+	Tumor	25.2154
HN12	HN12_[60589,16001]	PanCK+_PD-L1+	Tumor	11.8592
HN12	HN12_[60589,16001]	PanCK+_PD-L1+	Tumor	8.01761
HN12	HN12_[60589,16001]	PanCK+_PD-L1+	Tumor	8.51461
HN12	HN12_[60589,16001]	PanCK+_PD-L1+	Tumor	9.58203
HN12	HN12_[60589,16001]	PanCK+_PD-L1+	Tumor	11.2847
HN12	HN12_[60589,16001]	PanCK+_PD-L1+	Tumor	7.53268
HN12	HN12_[60589,16001]	PanCK+_PD-L1+	Tumor	14.346
HN12	HN12_[60589,16001]	PanCK+_PD-L1+	Tumor	10.8811
HN12	HN12_[60589,16001]	PanCK+_PD-L1+	Tumor	8.04717
HN12	HN12_[60589,16001]	PanCK+_PD-L1+	Tumor	6.1919
HN12	HN12_[60589,16001]	PanCK+_PD-L1+	Tumor	7.40228
HN12	HN12_[60589,16001]	PanCK+_PD-L1+	Tumor	5.8418
HN12	HN12_[60589,16001]	PanCK+_PD-L1+	Tumor	9.58203
HN12	HN12_[60589,16001]	PanCK+_PD-L1+	Tumor	8.04717
HN12	HN12_[60589,16001]	PanCK+_PD-L1+	Tumor	5.43125
HN12	HN12_[60589,16001]	PanCK+_PD-L1+	Tumor	6.30834
HN12	HN12_[60589,16001]	PanCK+_PD-L1+	Tumor	6.24135
HN12	HN12_[60589,16001]	PanCK+_PD-L1+	Tumor	6.24135
HN12	HN12_[60589,16001]	PanCK+_PD-L1+	Tumor	7.16361
HN12	HN12_[60589,16001]	PanCK+_PD-L1+	Tumor	5.43125
HN12	HN12_[60589,16001]	PanCK+_PD-L1+	Tumor	11.0015
HN12	HN12_[60589,16001]	PanCK+_PD-L1+	Tumor	11.1663
HN12	HN12_[60589,16001]	PanCK+_PD-L1+	Tumor	5.16942
HN12	HN12_[60589,16001]	PanCK+_PD-L1+	Tumor	8.03698
HN12	HN12_[60589,16001]	PanCK+_PD-L1+	Tumor	9.44712
HN12	HN12_[60589,16001]	PanCK+_PD-L1+	Tumor	7.81712
HN12	HN12_[60589,16001]	PanCK+_PD-L1+	Tumor	6.0075
HN12	HN12_[60589,16001]	PanCK+_PD-L1+	Tumor	6.25128
HN12	HN12_[60589,16001]	PanCK+_PD-L1+	Tumor	10.2043
HN12	HN12_[60589,16001]	PanCK+_PD-L1+	Tumor	6.31811
HN12	HN12_[60589,16001]	PanCK+_PD-L1+	Tumor	9.09906
HN12	HN12_[60589,16001]	PanCK+_PD-L1+	Tumor	11.0015
HN12	HN12_[60589,16001]	PanCK+_PD-L1+	Tumor	11.4805
HN12	HN12_[60589,16001]	PanCK+_PD-L1+	Tumor	14.0203
HN12	HN12_[60589,16001]	PanCK+_PD-L1+	Tumor	8.18879
HN12	HN12_[60589,16001]	PanCK+_PD-L1+	Tumor	8.99545
HN12	HN12_[60589,16001]	PanCK+_PD-L1+	Tumor	10.2176
HN12	HN12_[60589,16001]	PanCK+_PD-L1+	Tumor	9.05632
HN12	HN12_[60589,16001]	PanCK+_PD-L1+	Tumor	5.5501
HN12	HN12_[60589,16001]	PanCK+_PD-L1+	Tumor	6.04723
HN12	HN12_[60589,16001]	PanCK+_PD-L1+	Tumor	6.04723
HN12	HN12_[60589,16001]	PanCK+_PD-L1+	Tumor	5.90412
HN12	HN12_[60589,16001]	PanCK+_PD-L1+	Tumor	6.74852
HN12	HN12_[60589,16001]	PanCK+_PD-L1+	Tumor	12.816
HN12	HN12_[60589,16001]	PanCK+_PD-L1+	Tumor	5.5501
HN12	HN12_[60589,16001]	PanCK+_PD-L1+	Tumor	7.92198
HN12	HN12_[60589,16001]	PanCK+_PD-L1+	Tumor	9.64592
HN12	HN12_[60589,16001]	PanCK+_PD-L1+	Tumor	12.649
HN12	HN12_[60589,16001]	PanCK+_PD-L1+	Tumor	7.0106
HN12	HN12_[60589,16001]	PanCK+_PD-L1+	Tumor	7.92198
HN12	HN12_[60589,16001]	PanCK+_PD-L1+	Stroma	7.35391
HN12	HN12_[60589,16001]	PanCK+_PD-L1+	Tumor	9.23522
HN12	HN12_[60589,16001]	PanCK+_PD-L1+	Tumor	5.90412
HN12	HN12_[60589,16001]	PanCK+_PD-L1+	Tumor	10.3465
HN12	HN12_[60589,16001]	PanCK+_PD-L1+	Tumor	24.6686
HN12	HN12_[60589,16001]	PanCK+_PD-L1+	Tumor	7.0106
HN12	HN12_[60589,16001]	PanCK+_PD-L1+	Tumor	7.03279
HN12	HN12_[60589,16001]	PanCK+_PD-L1+	Tumor	7.03279
HN12	HN12_[60589,16001]	PanCK+_PD-L1+	Tumor	7.40677
HN12	HN12_[60589,16001]	PanCK+_PD-L1+	Tumor	7.40677
HN12	HN12_[60589,16001]	PanCK+_PD-L1+	Tumor	8.34044
HN12	HN12_[60589,16001]	PanCK+_PD-L1+	Tumor	8.9731
HN12	HN12_[60589,16001]	PanCK+_PD-L1+	Tumor	7.40114
HN12	HN12_[60589,16001]	PanCK+_PD-L1+	Tumor	6.71402
HN12	HN12_[60589,16001]	PanCK+_PD-L1+	Tumor	8.9731
HN12	HN12_[60589,16001]	PanCK+_PD-L1+	Tumor	11.0777
HN12	HN12_[60589,16001]	PanCK+_PD-L1+	Tumor	15.5149
HN12	HN12_[60589,16001]	PanCK+_PD-L1+	Tumor	7.91463
HN12	HN12_[60589,16001]	PanCK+_PD-L1+	Tumor	8.52101
HN12	HN12_[60589,16001]	PanCK+_PD-L1+	Tumor	10.5142
HN12	HN12_[60589,16001]	PanCK+_PD-L1+	Tumor	19.2937
HN12	HN12_[60589,16001]	PanCK+_PD-L1+	Tumor	6.4449
HN12	HN12_[60589,16001]	PanCK+_PD-L1+	Tumor	11.5196
HN12	HN12_[60589,16001]	PanCK+_PD-L1+	Tumor	8.32315
HN12	HN12_[60589,16001]	PanCK+_PD-L1+	Tumor	8.21112
HN12	HN12_[60589,16001]	PanCK+_PD-L1+	Tumor	11.1598
HN12	HN12_[60589,16001]	PanCK+_PD-L1+	Tumor	8.21112
HN12	HN12_[60589,16001]	PanCK+_PD-L1+	Tumor	7.15011
HN12	HN12_[60589,16001]	PanCK+_PD-L1+	Tumor	7.38505
HN12	HN12_[60589,16001]	PanCK+_PD-L1+	Tumor	9.70387
HN12	HN12_[60589,16001]	PanCK+_PD-L1+	Tumor	7.38505
HN12	HN12_[60589,16001]	PanCK+_PD-L1+	Tumor	6.66791
HN12	HN12_[60589,16001]	PanCK+_PD-L1+	Tumor	9.21426
HN12	HN12_[60589,16001]	PanCK+_PD-L1+	Tumor	8.87323
HN12	HN12_[60589,16001]	PanCK+_PD-L1+	Tumor	8.84905
HN12	HN12_[60589,16001]	PanCK+_PD-L1+	Tumor	9.76346
HN12	HN12_[60589,16001]	PanCK+_PD-L1+	Tumor	8.0214
HN12	HN12_[60589,16001]	PanCK+_PD-L1+	Tumor	11.0725
HN12	HN12_[60589,16001]	PanCK+_PD-L1+	Tumor	6.27854
HN12	HN12_[60589,16001]	PanCK+_PD-L1+	Tumor	8.47597
HN12	HN12_[60589,16001]	PanCK+_PD-L1+	Tumor	6.66791
HN12	HN12_[60589,16001]	PanCK+_PD-L1+	Tumor	9.70387
HN12	HN12_[60589,16001]	PanCK+_PD-L1+	Tumor	8.33422
HN12	HN12_[60589,16001]	PanCK+_PD-L1+	Tumor	8.1917
HN12	HN12_[60589,16001]	PanCK+_PD-L1+	Tumor	7.67586
HN12	HN12_[60589,16001]	PanCK+_PD-L1+	Tumor	10.3058
HN12	HN12_[60589,16001]	PanCK+_PD-L1+	Tumor	10.1652
HN12	HN12_[60589,16001]	PanCK+_PD-L1+	Tumor	7.34162
HN12	HN12_[60589,16001]	PanCK+_PD-L1+	Tumor	8.52362
HN12	HN12_[60589,16001]	PanCK+_PD-L1+	Tumor	11.4384
HN12	HN12_[60589,16001]	PanCK+_PD-L1+	Tumor	5.19351
HN12	HN12_[60589,16001]	PanCK+_PD-L1+	Tumor	8.07676
HN12	HN12_[60589,16001]	PanCK+_PD-L1+	Tumor	5.79297
HN12	HN12_[60589,16001]	PanCK+_PD-L1+	Tumor	7.18279
HN12	HN12_[60589,16001]	PanCK+_PD-L1+	Tumor	6.79862
HN12	HN12_[60589,16001]	PanCK+_PD-L1+	Stroma	12.1319
HN12	HN12_[60589,16001]	PanCK+_PD-L1+	Tumor	9.72445
HN12	HN12_[60589,16001]	PanCK+_PD-L1+	Tumor	7.24793
HN12	HN12_[60589,16001]	PanCK+_PD-L1+	Tumor	6.8355
HN12	HN12_[60589,16001]	PanCK+_PD-L1+	Tumor	6.99005
HN12	HN12_[60589,16001]	PanCK+_PD-L1+	Tumor	7.18279
HN12	HN12_[60589,16001]	PanCK+_PD-L1+	Tumor	6.8355
HN12	HN12_[60589,16001]	PanCK+_PD-L1+	Tumor	7.41367
HN12	HN12_[60589,16001]	PanCK+_PD-L1+	Tumor	7.88766
HN12	HN12_[60589,16001]	PanCK+_PD-L1+	Tumor	6.21422
HN12	HN12_[60589,16001]	PanCK+_PD-L1+	Tumor	11.8109
HN12	HN12_[60589,16001]	PanCK+_PD-L1+	Tumor	17.035
HN12	HN12_[60589,16001]	PanCK+_PD-L1+	Tumor	6.96559
HN12	HN12_[60589,16001]	PanCK+_PD-L1+	Tumor	6.08215
HN12	HN12_[60589,16001]	PanCK+_PD-L1+	Tumor	8.6756
HN12	HN12_[60589,16001]	PanCK+_PD-L1+	Tumor	10.19
HN12	HN12_[60589,16001]	PanCK+_PD-L1+	Stroma	8.45123
HN12	HN12_[60589,16001]	PanCK+_PD-L1+	Tumor	7.41208
HN12	HN12_[60589,16001]	PanCK+_PD-L1+	Tumor	6.69424
HN12	HN12_[60589,16001]	PanCK+_PD-L1+	Tumor	17.1826
HN12	HN12_[60589,16001]	PanCK+_PD-L1+	Tumor	8.89229
HN12	HN12_[60589,16001]	PanCK+_PD-L1+	Tumor	6.80493
HN12	HN12_[60589,16001]	PanCK+_PD-L1+	Tumor	7.02809
HN12	HN12_[60589,16001]	PanCK+_PD-L1+	Tumor	9.63532
HN12	HN12_[60589,16001]	PanCK+_PD-L1+	Tumor	5.58616
HN12	HN12_[60589,16001]	PanCK+_PD-L1+	Tumor	7.02809
HN12	HN12_[60589,16001]	PanCK+_PD-L1+	Tumor	5.58616
HN12	HN12_[60589,16001]	PanCK+_PD-L1+	Tumor	8.63352
HN12	HN12_[60589,16001]	PanCK+_PD-L1+	Tumor	9.35674
HN12	HN12_[60589,16001]	PanCK+_PD-L1+	Tumor	7.77628
HN12	HN12_[60589,16001]	PanCK+_PD-L1+	Tumor	13.9291
HN12	HN12_[60589,16001]	PanCK+_PD-L1+	Tumor	6.64906
HN12	HN12_[60589,16001]	PanCK+_PD-L1+	Tumor	7.77628
HN12	HN12_[60589,16001]	PanCK+_PD-L1+	Tumor	7.67586
HN12	HN12_[60589,16001]	PanCK+_PD-L1+	Tumor	5.48549
HN12	HN12_[60589,16001]	PanCK+_PD-L1+	Tumor	8.54385
HN12	HN12_[60589,16001]	PanCK+_PD-L1+	Tumor	23.9687
HN12	HN12_[60589,16001]	PanCK+_PD-L1+	Tumor	7.45634
HN12	HN12_[60589,16001]	PanCK+_PD-L1+	Tumor	18.8186
HN12	HN12_[60589,16001]	PanCK+_PD-L1+	Tumor	7.33265
HN12	HN12_[60589,16001]	PanCK+_PD-L1+	Tumor	11.463
HN12	HN12_[60589,16001]	PanCK+_PD-L1+	Tumor	10.5714
HN12	HN12_[60589,16001]	PanCK+_PD-L1+	Tumor	11.405
HN12	HN12_[60589,16001]	PanCK+_PD-L1+	Tumor	9.7863
HN12	HN12_[60589,16001]	PanCK+_PD-L1+	Tumor	9.37341
HN12	HN12_[60589,16001]	PanCK+_PD-L1+	Tumor	8.05491
HN12	HN12_[60589,16001]	PanCK+_PD-L1+	Tumor	8.43821
HN12	HN12_[60589,16001]	PanCK+_PD-L1+	Tumor	15.3308
HN12	HN12_[60589,16001]	PanCK+_PD-L1+	Tumor	6.73137
HN12	HN12_[60589,16001]	PanCK+_PD-L1+	Tumor	7.0902
HN12	HN12_[60589,16001]	PanCK+_PD-L1+	Tumor	7.0902
HN12	HN12_[60589,16001]	PanCK+_PD-L1+	Tumor	6.2313
HN12	HN12_[60589,16001]	PanCK+_PD-L1+	Tumor	7.88766
HN12	HN12_[60589,16001]	PanCK+_PD-L1+	Tumor	7.35193
HN12	HN12_[60589,16001]	PanCK+_PD-L1+	Tumor	6.73137
HN12	HN12_[60589,16001]	PanCK+_PD-L1+	Tumor	11.0879
HN12	HN12_[60589,16001]	PanCK+_PD-L1+	Tumor	7.26428
HN12	HN12_[60589,16001]	PanCK+_PD-L1+	Tumor	9.25346
HN12	HN12_[60589,16001]	PanCK+_PD-L1+	Tumor	8.80057
HN12	HN12_[60589,16001]	PanCK+_PD-L1+	Tumor	5.48549
HN12	HN12_[60589,16001]	PanCK+_PD-L1+	Tumor	7.84052
HN12	HN12_[60589,16001]	PanCK+_PD-L1+	Tumor	7.01781
HN12	HN12_[60589,16001]	PanCK+_PD-L1+	Tumor	11.0054
HN12	HN12_[60589,16001]	PanCK+_PD-L1+	Tumor	6.0096
HN12	HN12_[60589,16001]	PanCK+_PD-L1+	Tumor	7.01781
HN12	HN12_[60589,16001]	PanCK+_PD-L1+	Tumor	7.53293
HN12	HN12_[60589,16001]	PanCK+_PD-L1+	Tumor	6.5928
HN12	HN12_[60589,16001]	PanCK+_PD-L1+	Tumor	6.0096
HN12	HN12_[60589,16001]	PanCK+_PD-L1+	Tumor	8.6881
HN12	HN12_[60589,16001]	PanCK+_PD-L1+	Tumor	17.2336
HN12	HN12_[60589,16001]	PanCK+_PD-L1+	Tumor	8.17988
HN12	HN12_[60589,16001]	PanCK+_PD-L1+	Tumor	9.15247
HN12	HN12_[60589,16001]	PanCK+_PD-L1+	Tumor	8.45405
HN12	HN12_[60589,16001]	PanCK+_PD-L1+	Tumor	11.7967
HN12	HN12_[60589,16001]	PanCK+_PD-L1+	Tumor	13.3757
HN12	HN12_[60589,16001]	PanCK+_PD-L1+	Tumor	8.76293
HN12	HN12_[60589,16001]	PanCK+_PD-L1+	Tumor	15.7769
HN12	HN12_[60589,16001]	PanCK+_PD-L1+	Tumor	6.38123
HN12	HN12_[60589,16001]	PanCK+_PD-L1+	Tumor	7.72241
HN12	HN12_[60589,16001]	PanCK+_PD-L1+	Tumor	10.5861
HN12	HN12_[60589,16001]	PanCK+_PD-L1+	Tumor	8.76293
HN12	HN12_[60589,16001]	PanCK+_PD-L1+	Tumor	7.35193
HN12	HN12_[60589,16001]	PanCK+_PD-L1+	Tumor	11.9713
HN12	HN12_[60589,16001]	PanCK+_PD-L1+	Tumor	6.38123
HN12	HN12_[60589,16001]	PanCK+_PD-L1+	Tumor	7.72241
HN12	HN12_[60589,16001]	PanCK+_PD-L1+	Tumor	7.87575
HN12	HN12_[60589,16001]	PanCK+_PD-L1+	Tumor	20.0011
HN12	HN12_[60589,16001]	PanCK+_PD-L1+	Tumor	7.87575
HN12	HN12_[60589,16001]	PanCK+_PD-L1+	Tumor	16.263
HN12	HN12_[60589,16001]	PanCK+_PD-L1+	Tumor	8.95646
HN12	HN12_[60589,16001]	PanCK+_PD-L1+	Tumor	8.38934
HN12	HN12_[60589,16001]	PanCK+_PD-L1+	Tumor	14.9315
HN12	HN12_[60589,16001]	PanCK+_PD-L1+	Tumor	6.97353
HN12	HN12_[60589,16001]	PanCK+_PD-L1+	Tumor	12.4663
HN12	HN12_[60589,16001]	PanCK+_PD-L1+	Tumor	12.5905
HN12	HN12_[60589,16001]	PanCK+_PD-L1+	Tumor	14.1126
HN12	HN12_[60589,16001]	PanCK+_PD-L1+	Tumor	5.17607
HN12	HN12_[60589,16001]	PanCK+_PD-L1+	Tumor	8.15878
HN12	HN12_[60589,16001]	PanCK+_PD-L1+	Tumor	12.4591
HN12	HN12_[60589,16001]	PanCK+_PD-L1+	Tumor	7.53293
HN12	HN12_[60589,16001]	PanCK+_PD-L1+	Tumor	5.17607
HN12	HN12_[60589,16001]	PanCK+_PD-L1+	Tumor	8.65083
HN12	HN12_[60589,16001]	PanCK+_PD-L1+	Tumor	9.29174
HN12	HN12_[60589,16001]	PanCK+_PD-L1+	Tumor	6.5928
HN12	HN12_[60589,16001]	PanCK+_PD-L1+	Tumor	8.17988
HN12	HN12_[60589,16001]	PanCK+_PD-L1+	Tumor	14.1126
HN12	HN12_[60589,16001]	PanCK+_PD-L1+	Tumor	6.54578
HN12	HN12_[60589,16001]	PanCK+_PD-L1+	Tumor	8.65083
HN12	HN12_[60589,16001]	PanCK+_PD-L1+	Tumor	6.48908
HN12	HN12_[60589,16001]	PanCK+_PD-L1+	Tumor	9.29174
HN12	HN12_[60589,16001]	PanCK+_PD-L1+	Tumor	6.67037
HN12	HN12_[60589,16001]	PanCK+_PD-L1+	Tumor	10.8826
HN12	HN12_[60589,16001]	PanCK+_PD-L1+	Tumor	11.1331
HN12	HN12_[60589,16001]	PanCK+_PD-L1+	Tumor	10.6741
HN12	HN12_[60589,16001]	PanCK+_PD-L1+	Tumor	7.51825
HN12	HN12_[60589,16001]	PanCK+_PD-L1+	Tumor	8.96652
HN12	HN12_[60589,16001]	PanCK+_PD-L1+	Tumor	7.65771
HN12	HN12_[60589,16001]	PanCK+_PD-L1+	Tumor	6.67037
HN12	HN12_[60589,16001]	PanCK+_PD-L1+	Tumor	7.38303
HN12	HN12_[60589,16001]	PanCK+_PD-L1+	Tumor	7.73656
HN12	HN12_[60589,16001]	PanCK+_PD-L1+	Tumor	7.80195
HN12	HN12_[60589,16001]	PanCK+_PD-L1+	Tumor	8.94687
HN12	HN12_[60589,16001]	PanCK+_PD-L1+	Tumor	10.7974
HN12	HN12_[60589,16001]	PanCK+_PD-L1+	Tumor	7.65771
HN12	HN12_[60589,16001]	PanCK+_PD-L1+	Tumor	8.51674
HN12	HN12_[60589,16001]	PanCK+_PD-L1+	Tumor	7.73656
HN12	HN12_[60589,16001]	PanCK+_PD-L1+	Tumor	7.38303
HN12	HN12_[60589,16001]	PanCK+_PD-L1+	Tumor	6.83758
HN12	HN12_[60589,16001]	PanCK+_PD-L1+	Tumor	12.8614
HN12	HN12_[60589,16001]	PanCK+_PD-L1+	Tumor	10.5927
HN12	HN12_[60589,16001]	PanCK+_PD-L1+	Tumor	7.70574
HN12	HN12_[60589,16001]	PanCK+_PD-L1+	Tumor	6.37248
HN12	HN12_[60589,16001]	PanCK+_PD-L1+	Tumor	8.51674
HN12	HN12_[60589,16001]	PanCK+_PD-L1+	Tumor	10.7974
HN12	HN12_[60589,16001]	PanCK+_PD-L1+	Tumor	12.3031
HN12	HN12_[60589,16001]	PanCK+_PD-L1+	Tumor	11.2502
HN12	HN12_[60589,16001]	PanCK+_PD-L1+	Tumor	8.81201
HN12	HN12_[60589,16001]	PanCK+_PD-L1+	Tumor	7.31198
HN12	HN12_[60589,16001]	PanCK+_PD-L1+	Tumor	9.03148
HN12	HN12_[60589,16001]	PanCK+_PD-L1+	Tumor	8.14165
HN12	HN12_[60589,16001]	PanCK+_PD-L1+	Tumor	7.70574
HN12	HN12_[60589,16001]	PanCK+_PD-L1+	Tumor	8.43429
HN12	HN12_[60589,16001]	PanCK+_PD-L1+	Tumor	13.6676
HN12	HN12_[60589,16001]	PanCK+_PD-L1+	Tumor	11.9441
HN12	HN12_[60589,16001]	PanCK+_PD-L1+	Tumor	7.98118
HN12	HN12_[60589,16001]	PanCK+_PD-L1+	Tumor	7.65607
HN12	HN12_[60589,16001]	PanCK+_PD-L1+	Tumor	13.6023
HN12	HN12_[60589,16001]	PanCK+_PD-L1+	Tumor	7.31198
HN12	HN12_[60589,16001]	PanCK+_PD-L1+	Tumor	6.59606
HN12	HN12_[60589,16001]	PanCK+_PD-L1+	Tumor	8.31865
HN12	HN12_[60589,16001]	PanCK+_PD-L1+	Tumor	6.79998
HN12	HN12_[60589,16001]	PanCK+_PD-L1+	Tumor	9.34002
HN12	HN12_[60589,16001]	PanCK+_PD-L1+	Tumor	7.98118
HN12	HN12_[60589,16001]	PanCK+_PD-L1+	Tumor	8.07434
HN12	HN12_[60589,16001]	PanCK+_PD-L1+	Tumor	7.65607
HN12	HN12_[60589,16001]	PanCK+_PD-L1+	Tumor	8.43429
HN12	HN12_[60589,16001]	PanCK+_PD-L1+	Tumor	9.97193
HN12	HN12_[60589,16001]	PanCK+_PD-L1+	Tumor	8.07434
HN12	HN12_[60589,16001]	PanCK+_PD-L1+	Tumor	8.97239
HN12	HN12_[60589,16001]	PanCK+_PD-L1+	Tumor	8.03592
HN12	HN12_[60589,16001]	PanCK+_PD-L1+	Tumor	9.52759
HN12	HN12_[60589,16001]	PanCK+_PD-L1+	Tumor	8.06626
HN12	HN12_[60589,16001]	PanCK+_PD-L1+	Tumor	9.34002
HN12	HN12_[60589,16001]	PanCK+_PD-L1+	Tumor	13.6023
HN12	HN12_[60589,16001]	PanCK+_PD-L1+	Tumor	7.10651
HN12	HN12_[60589,16001]	PanCK+_PD-L1+	Tumor	6.84723
HN12	HN12_[60589,16001]	PanCK+_PD-L1+	Tumor	7.10651
HN12	HN12_[60589,16001]	PanCK+_PD-L1+	Tumor	6.13862
HN12	HN12_[60589,16001]	PanCK+_PD-L1+	Tumor	11.9441
HN12	HN12_[60589,16001]	PanCK+_PD-L1+	Tumor	9.08411
HN12	HN12_[60589,16001]	PanCK+_PD-L1+	Tumor	8.03592
HN12	HN12_[60589,16001]	PanCK+_PD-L1+	Tumor	7.92037
HN12	HN12_[60589,16001]	PanCK+_PD-L1+	Tumor	12.5166
HN12	HN12_[60589,16001]	PanCK+_PD-L1+	Tumor	9.73673
HN12	HN12_[60589,16001]	PanCK+_PD-L1+	Tumor	6.88044
HN12	HN12_[60589,16001]	PanCK+_PD-L1+	Tumor	6.62073
HN12	HN12_[60589,16001]	PanCK+_PD-L1+	Tumor	9.97193
HN12	HN12_[60589,16001]	PanCK+_PD-L1+	Tumor	10.76
HN12	HN12_[60589,16001]	PanCK+_PD-L1+	Tumor	8.13991
HN12	HN12_[60589,16001]	PanCK+_PD-L1+	Tumor	11.4139
HN12	HN12_[60589,16001]	PanCK+_PD-L1+	Tumor	6.13862
HN12	HN12_[60589,16001]	PanCK+_PD-L1+	Tumor	14.2169
HN12	HN12_[60589,16001]	PanCK+_PD-L1+	Tumor	8.13991
HN12	HN12_[60589,16001]	PanCK+_PD-L1+	Tumor	7.85968
HN12	HN12_[60589,16001]	PanCK+_PD-L1+	Tumor	6.88044
HN12	HN12_[60589,16001]	PanCK+_PD-L1+	Tumor	9.66235
HN12	HN12_[60589,16001]	PanCK+_PD-L1+	Tumor	9.73673
HN12	HN12_[60589,16001]	PanCK+_PD-L1+	Tumor	9.66235
HN12	HN12_[60589,16001]	PanCK+_PD-L1+	Tumor	7.14888
HN12	HN12_[60589,16001]	PanCK+_PD-L1+	Tumor	6.62073
[truncated: 16,393 more rows]

## Sheet: SFig. 1C
PBL proportions												CD45+ proportions												CD45- proportions
Patients	B cells	CD4	CD8	DC	Macrophages	Mast cells	Monocytes	NK	Plasmacytoid DC	Treg		Patients	B cells	CD4	CD8	DC	Macrophages	Mast cells	Monocytes	NK	Plasmacytoid DC	Treg		Patients	Endothelial	Epithelial	Fibroblasts	Pericytes
HN01	4.42903	30.9498	20.7577	0.960512	0	0	24.9733	15.635	0.266809	2.02775		HN01	0.729002	7.19493	46.5927	2.09192	18.225	0.570523	0.316957	3.80349	1.80666	18.6688		HN01	8.29268	64.3171	27.1951	0.195122
HN02	5.43057	31.1094	22.5756	0.775795	0	0.0775795	26.7649	10.9387	0.0775795	2.24981		HN02	1.52672	16.285	9.32994	1.69635	36.5564	0.508906	16.7091	8.99067	1.01781	7.37913		HN05	80	6	14	0
HN03	2.11144	20.176	2.6393	0.527859	0	0	59.0029	11.7302	0.117302	3.69502		HN03	3.11634	7.16759	40.9626	0.675208	9.69529	0.017313	1.78324	19.5637	0.554017	16.4647		HN06	90.2162	2.38908	7.281	0.113766
HN04	2.24586	24.7636	29.7281	3.487	0	0	34.4563	1.41844	1.18203	2.71868		HN04	17.2036	21.3982	32.0365	1.45897	11.8541	0.668693	3.03951	0.972644	1.58055	9.78723		HN07	37.4022	21.5649	31.8936	9.13928
HN05	2.72628	27.6445	12.3228	0.763359	0	0	43.2388	10.5235	1.03599	1.74482		HN05	7.21218	29.0663	23.9793	2.71084	22.0549	0.468541	1.48929	7.37952	2.0917	3.54752		HN08	28.719	54.2355	14.876	2.16942
HN06	8.45154	19.6217	9.04255	0.650118	0.0591016	0	41.7849	19.208	0.236407	0.945627		HN06	7.41769	11.305	55.3352	2.97501	7.73503	0.634669	0.634669	1.34867	0.952003	11.662		HN09	68.7997	2.67534	25.3073	3.21764
HN07	2.85714	16.6181	2.04082	0.349854	0	0	68.6881	7.7551	0.874636	0.816327		HN07	3.31712	11.0128	21.3622	2.52101	33.525	1.14993	8.58028	4.51128	0.973021	13.0473		HN10	66.9546	26.5659	5.61555	0.863931
HN08	5.9164	14.5981	13.5691	1.73633	0	0	46.1093	16.5916	0.192926	1.28617		HN08	2.95675	5.82524	46.4695	1.72109	31.3769	0.264784	1.72109	1.89762	0.617829	7.14916		HN11	62.2417	7.201	14.0263	16.531
HN09	5.07132	37.1897	6.18067	0.581088	0.0528262	0	28.4205	19.1231	0.581088	2.79979		HN09	5.17567	24.1028	17.227	2.60672	18.4737	2.56895	6.57348	7.21572	0.944465	15.1114		HN12*	1.3048	96.9207	1.56576	0.208768
HN10	3.742	21.7627	20.9749	1.42787	0.0492368	0	45.7903	4.57902	0.196947	1.4771		HN10	4.32343	30.6173	30.5134	3.90771	4.59364	0.311785	7.62835	2.88921	2.20328	13.0119		HN13*	2.7001	96.8177	0.417872	0.064288
HN11	1.43761	15.6987	8.79816	0.862565	0.0575043	0	50.5463	21.5066	0.230017	0.862565		HN11	2.49169	26.1747	37.4941	3.86806	2.729	0.949217	2.94257	4.39013	1.35263	17.608		HN14*	7.27817	91.4257	1.09671	0.199402
HN12*	7.72293	33.9968	7.20541	1.75159	0.0398089	0.0796178	42.078	3.86146	0.597134	2.6672		HN12*	31.4243	40.417	11.9568	1.13037	2.23562	0.251193	0.477267	0.37679	0.427028	11.3037		HN15	69.2991	9.08193	20.4343	1.1846
HN13*	1.39942	14.6356	11.4286	0.932945	0	0	16.793	54.0525	0.349854	0.408163		HN13*	2.28838	10.4421	68.1626	0.910909	2.02177	0.0222173	0.333259	2.75494	0.199956	12.8638		HN16*	19.137	60.9756	19.6998	0.187617
HN14*	0.643651	16.6179	45.2896	0.93622	0	0	29.1984	3.92042	1.34582	2.04798		HN14*	4.49385	11.0454	63.1504	2.67266	3.47682	0.212867	2.5071	1.79754	2.62535	8.01798		HN17*	2.15983	96.2357	1.48102	0.123419
HN15	7.27811	43.8462	8.10651	1.95266	0	0	21.5385	15.3254	0.236686	1.71598		HN15	4.90107	25.1446	34.3379	6.36225	5.17504	0.0913242	3.74429	4.01827	1.43075	14.7945		HN18*	33.0275	65.1376	0.764526	1.07034
HN16*	14.834	41.7531	19.4502	0.622407	0.0518672	0	3.0083	17.8942	0.414938	1.97095		HN16*	37.5263	35.9832	8.51064	1.0989	0.420856	0.514379	0.0467617	1.75357	0.561141	13.5843
HN17*	3.43336	25.3312	20.6542	1.35172	0	0	34.685	13.0846	0.62179	0.838064		HN17*	58.823	29.3227	5.06306	0.6539	1.72816	0.0373657	0.177487	0.242877	1.73751	2.21392
HN18*	0.971345	36.5226	6.79942	2.08839	0.0728509	0.0485673	46.8188	4.66246	0.679942	1.3356		HN18*	7.67556	18.7534	31.791	5.60697	14.2896	0.979858	1.22482	1.00708	0.32662	18.3451
PBL counts												CD45+ counts												CD45- counts
Patients	B cells	CD4	CD8	DC	Macrophages	Mast cells	Monocytes	NK	Plasmacytoid DC	Treg		Patients	B cells	CD4	CD8	DC	Macrophages	Mast cells	Monocytes	NK	Plasmacytoid DC	Treg		Patients	Endothelial	Epithelial	Fibroblasts	Pericytes
HN01	83	580	389	18	0	0	468	293	5	38		HN01	23	227	1470	66	575	18	10	120	57	589		HN01	340	2637	1115	8
HN02	70	401	291	10	0	1	345	141	1	29		HN02	18	192	110	20	431	6	197	106	12	87		HN05	40	3	7	0
HN03	36	344	45	9	0	0	1006	200	2	63		HN03	180	414	2366	39	560	1	103	1130	32	951		HN06	793	21	64	1
HN04	38	419	503	59	0	0	583	24	20	46		HN04	283	352	527	24	195	11	50	16	26	161		HN07	1195	689	1019	292
HN05	50	507	226	14	0	0	793	193	19	32		HN05	431	1737	1433	162	1318	28	89	441	125	212		HN08	278	525	144	21
HN06	143	332	153	11	1	0	707	325	4	16		HN06	187	285	1395	75	195	16	16	34	24	294		HN09	1903	74	700	89
HN07	49	285	35	6	0	0	1178	133	15	14		HN07	75	249	483	57	758	26	194	102	22	295		HN10	310	123	26	4
HN08	92	227	211	27	0	0	717	258	3	20		HN08	67	132	1053	39	711	6	39	43	14	162		HN11	994	115	224	264
HN09	96	704	117	11	1	0	538	362	11	53		HN09	137	638	456	69	489	68	174	191	25	400		HN12*	25	1857	30	4
HN10	76	442	426	29	1	0	930	93	4	30		HN10	208	1473	1468	188	221	15	367	139	106	626		HN13*	84	3012	13	2
HN11	25	273	153	15	1	0	879	374	4	15		HN11	105	1103	1580	163	115	40	124	185	57	742		HN14*	73	917	11	2
HN12*	194	854	181	44	1	2	1057	97	15	67		HN12*	1251	1609	476	45	89	10	19	15	17	450		HN15	702	92	207	12
HN13*	24	251	196	16	0	0	288	927	6	7		HN13*	103	470	3068	41	91	1	15	124	9	579		HN16*	408	1300	420	4
HN14*	11	284	774	16	0	0	499	67	23	35		HN14*	190	467	2670	113	147	9	106	76	111	339		HN17*	70	3119	48	4
HN15	123	741	137	33	0	0	364	259	4	29		HN15	161	826	1128	209	170	3	123	132	47	486		HN18*	216	426	5	7
HN16*	286	805	375	12	1	0	58	345	8	38		HN16*	1605	1539	364	47	18	22	2	75	24	581
HN17*	127	937	764	50	0	0	1283	484	23	31		HN17*	6297	3139	542	70	185	4	19	26	186	237
HN18*	40	1504	280	86	3	2	1928	192	28	55		HN18*	282	689	1168	206	525	36	45	37	12	674

[truncated: 9 more sheets: SFig. 5A, SFig. 6C, SFig. 7A, SFig. 8A & 8B, SFig. 9C, SFig. 11A, SFig. 11B, SFig. 12A, SFig. 12B]
